# Supplementary material for: A binuclear vanadium oxyfluoride: di-μ-oxido-bis­[fluoridooxido(1,10-phenanthro­line)vanadium(V)]
Source: Acta Crystallogr Sect E Struct Rep Online. 2010 Sep 25;66(Pt 10):m1303. doi: 10.1107/S1600536810037232 (PMC2983293; doi:10.1107/S1600536810037232)
Supplement: Supplementary file 2 [file e-66-m1303-Isup2.hkl]

# 
# h,k,l, Fc-squared, Fo-squared, sigma(Fo-squared) and status flag 
# 
data_I
_shelx_title ' P-1 in P-1' 
_shelx_refln_list_code          4 
_shelx_F_calc_maximum      142.82 
_exptl_crystal_F_000       284.00 
_reflns_d_resolution_high  0.7551 
 
loop_ 
 _symmetry_equiv_pos_as_xyz 
 'x, y, z' 
 '-x, -y, -z' 
 
_cell_length_a     7.8320 
_cell_length_b     8.4937 
_cell_length_c     9.2007 
_cell_angle_alpha 113.741 
_cell_angle_beta  102.834 
_cell_angle_gamma  97.848 
 
_shelx_F_squared_multiplier     1.000 
 
loop_ 
 _refln_index_h 
 _refln_index_k 
 _refln_index_l 
 _refln_F_squared_calc 
 _refln_F_squared_meas 
 _refln_F_squared_sigma 
 _refln_observed_status 
   1   0   0     1049.33     1130.99     13.48 o 
   2   0   0     8900.54     7890.67    261.08 o 
   3   0   0      408.58      391.84      6.27 o 
   4   0   0      542.53      564.47      8.90 o 
   5   0   0       63.71       51.17      2.29 o 
   6   0   0      259.41      253.63      7.39 o 
   7   0   0        6.94        5.48      0.97 o 
   8   0   0       91.71       99.77      4.07 o 
   9   0   0      123.57      126.78      4.97 o 
  -9   1   0       87.60       88.61      6.36 o 
  -8   1   0       14.96       19.37      2.19 o 
  -7   1   0      162.07      161.30      4.91 o 
  -6   1   0      287.98      279.16      6.27 o 
  -5   1   0       64.44       73.56      1.84 o 
  -4   1   0      970.00     1032.04     13.71 o 
  -3   1   0        2.50        4.56      0.45 o 
  -2   1   0     1149.64     1155.84     11.50 o 
  -1   1   0     2234.63     2467.17     23.50 o 
   0   1   0     4964.47     4934.32    101.64 o 
   1   1   0      330.05      331.61      3.77 o 
   2   1   0    20396.93    18370.45    826.43 o 
   3   1   0     1818.87     1865.05     23.13 o 
   4   1   0     4935.65     5199.02     60.66 o 
   5   1   0      259.81      239.68      5.54 o 
   6   1   0      352.29      339.97      7.44 o 
   7   1   0       33.25       36.20      2.45 o 
   8   1   0      192.69      179.19      7.74 o 
   9   1   0        2.57        6.65      1.20 o 
 -10   2   0      118.69      122.98      8.03 o 
  -9   2   0        7.17        4.12      1.75 o 
  -8   2   0       90.96       90.44      6.01 o 
  -7   2   0      333.78      333.61      7.51 o 
  -6   2   0        0.07        0.24      0.91 o 
  -5   2   0     1550.11     1570.86     16.74 o 
  -4   2   0      521.76      495.91      6.28 o 
  -3   2   0       51.71       49.30      1.29 o 
  -2   2   0      433.55      445.70      5.10 o 
  -1   2   0      599.58      666.25      7.04 o 
   0   2   0     1965.10     1953.35     21.66 o 
   1   2   0       80.53       60.69      2.05 o 
   2   2   0       71.74       67.13      1.51 o 
   3   2   0        4.27        2.34      0.69 o 
   4   2   0     3872.63     4080.43     49.00 o 
   5   2   0      110.90      104.40      3.61 o 
   6   2   0     2268.30     2236.81     30.13 o 
   7   2   0      198.41      180.35      5.67 o 
   8   2   0      377.88      339.15      8.74 o 
   9   2   0      155.61      164.50      6.10 o 
 -10   3   0        7.47        8.77      2.25 o 
  -9   3   0       16.32       18.79      3.34 o 
  -8   3   0      218.04      223.50     10.18 o 
  -7   3   0        4.20        5.73      1.75 o 
  -6   3   0     1091.15     1116.96     12.99 o 
  -5   3   0      955.76      954.90     11.00 o 
  -4   3   0       90.24       97.16      2.09 o 
  -3   3   0      739.82      706.74      7.97 o 
  -2   3   0     2892.47     3004.75     28.95 o 
  -1   3   0       10.49       11.47      1.13 o 
   0   3   0        5.19        1.28      0.37 o 
   1   3   0       54.34       65.24      1.65 o 
   2   3   0      145.78      136.78      2.65 o 
   3   3   0      483.58      445.11      6.03 o 
   4   3   0       48.91       50.87      2.42 o 
   5   3   0      155.03      144.16      4.59 o 
   6   3   0      441.97      441.41      9.53 o 
   7   3   0      183.57      182.37      5.93 o 
   8   3   0      857.96      731.25     14.58 o 
 -10   4   0      932.78      925.16     27.42 o 
  -9   4   0       15.54       18.67      3.28 o 
  -8   4   0       82.78       81.75      5.97 o 
  -7   4   0       54.18       52.78      4.41 o 
  -6   4   0      436.83      469.08      9.12 o 
  -5   4   0        2.32        3.62      0.88 o 
  -4   4   0      740.97      741.30      8.69 o 
  -3   4   0     1740.38     1729.10     17.78 o 
  -2   4   0      166.95      176.32      2.99 o 
  -1   4   0      687.51      649.39      7.74 o 
   0   4   0      341.25      310.73      5.28 o 
   1   4   0        8.36        7.47      0.71 o 
   2   4   0      182.80      162.11      3.25 o 
   3   4   0        7.35        7.54      1.52 o 
   4   4   0      342.00      324.91      8.37 o 
   5   4   0      201.88      187.30      5.63 o 
   6   4   0       10.20       13.37      1.59 o 
   7   4   0       24.07       29.04      2.41 o 
   8   4   0      112.22      116.48      5.03 o 
  -9   5   0       45.84       53.37      5.47 o 
  -8   5   0     1089.33     1144.02     28.95 o 
  -7   5   0      183.79      175.26      5.66 o 
  -6   5   0      709.89      725.26     12.87 o 
  -5   5   0        3.17        4.11      1.01 o 
  -4   5   0        1.06        2.42      0.82 o 
  -3   5   0      115.34      115.30      3.22 o 
  -2   5   0     1224.65     1236.04     13.68 o 
  -1   5   0      484.14      448.73      6.26 o 
   0   5   0       16.63       23.07      1.20 o 
   1   5   0      288.67      272.97      4.70 o 
   2   5   0      576.97      556.70      7.83 o 
   3   5   0       71.21       68.38      2.22 o 
   4   5   0      285.77      272.85     11.06 o 
   5   5   0       35.26       30.91      3.77 o 
   6   5   0        9.26       12.75      1.65 o 
   7   5   0      170.65      182.10      6.49 o 
  -9   6   0        5.58        8.53      2.59 o 
  -8   6   0      393.12      397.30     14.87 o 
  -7   6   0      156.28      145.33      5.11 o 
  -6   6   0      689.12      694.65     13.05 o 
  -5   6   0       24.79       27.85      2.82 o 
  -4   6   0     1095.06     1058.67     16.91 o 
  -3   6   0       62.28       58.46      3.27 o 
  -2   6   0      318.97      301.99      5.45 o 
  -1   6   0       28.27       29.33      1.36 o 
   0   6   0      298.87      303.43      5.25 o 
   1   6   0      828.97      811.03     10.59 o 
   2   6   0       35.55       41.37      1.81 o 
   3   6   0      333.11      325.86      9.47 o 
   4   6   0      130.14      139.29      5.05 o 
   5   6   0        9.73        7.65      1.31 o 
   6   6   0      183.88      189.53      6.62 o 
  -8   7   0       49.18       50.33      5.25 o 
  -7   7   0       15.94       19.29      2.07 o 
  -6   7   0       31.38       36.52      4.25 o 
  -5   7   0      194.38      182.82     10.56 o 
  -4   7   0      210.66      203.54      6.11 o 
  -3   7   0      186.64      175.72      5.54 o 
  -2   7   0     1609.12     1633.01     29.07 o 
  -1   7   0      158.68      154.10      3.61 o 
   0   7   0      321.17      315.16      5.75 o 
   1   7   0        7.61        7.11      0.87 o 
   2   7   0       68.45       65.33      2.46 o 
   3   7   0      306.25      317.37      8.16 o 
   4   7   0        3.53        7.58      1.45 o 
   5   7   0       61.73       65.75      6.50 o 
  -8   8   0        4.48       10.04      2.03 o 
  -7   8   0       57.57       56.75      3.58 o 
  -6   8   0       35.34       41.09      3.10 o 
  -5   8   0        7.65        9.66      1.60 o 
  -4   8   0      141.54      146.19      6.21 o 
  -3   8   0       70.16       71.21      3.61 o 
  -2   8   0       46.85       46.76      2.89 o 
  -1   8   0      191.01      187.43     14.28 o 
   0   8   0      163.99      154.18      4.28 o 
   1   8   0      259.19      259.12      5.60 o 
   2   8   0      224.26      230.60     16.47 o 
   3   8   0        0.11        3.15      1.76 o 
   4   8   0      114.98      109.02     12.76 o 
  -6   9   0       35.51       39.42      3.18 o 
  -5   9   0      183.66      169.06     10.65 o 
  -4   9   0       92.49       89.27      4.45 o 
  -3   9   0       63.92       62.35      3.53 o 
  -2   9   0      121.36      118.30      6.72 o 
  -1   9   0      180.20      184.54      6.71 o 
   0   9   0        1.77        5.17      0.97 o 
   1   9   0      169.86      170.86      6.29 o 
   2   9   0       12.00       12.81      2.23 o 
  -4  10   0      172.75      179.14      6.90 o 
  -3  10   0      156.85      158.56      9.65 o 
  -2  10   0       93.78      101.39      4.80 o 
  -1  10   0        0.25        2.05      0.49 o 
  -1 -10   1       60.40       68.72      3.80 o 
   0 -10   1       95.50       99.24      4.58 o 
   1 -10   1       88.72       95.48      7.00 o 
   2 -10   1       75.58       82.99      4.83 o 
   3 -10   1       48.69       51.71      3.60 o 
   4 -10   1       19.55       22.73      2.50 o 
   5 -10   1       84.80       89.42      4.66 o 
  -3  -9   1      107.64      112.84      4.84 o 
  -2  -9   1      415.83      392.05      9.57 o 
  -1  -9   1      307.97      293.67      6.69 o 
   0  -9   1       11.92       12.29      1.49 o 
   1  -9   1       90.05       87.36      4.16 o 
   2  -9   1      180.78      165.87      5.90 o 
   3  -9   1        1.11        3.76      0.90 o 
   4  -9   1      222.52      201.21      6.85 o 
   5  -9   1        2.97        2.41      2.72 o 
   6  -9   1        4.86       11.55      1.73 o 
   7  -9   1        0.95        1.62      0.66 o 
  -4  -8   1       15.56       23.06      2.18 o 
  -3  -8   1       51.00       50.57      3.42 o 
  -2  -8   1     1238.67     1273.52     16.30 o 
  -1  -8   1      311.02      305.79      6.02 o 
   0  -8   1      855.66      855.17     11.71 o 
   1  -8   1      376.57      355.27      6.31 o 
   2  -8   1       22.76       23.75      2.10 o 
   3  -8   1      236.38      227.20      6.74 o 
   4  -8   1      171.63      177.05      5.90 o 
   5  -8   1       81.29       78.58      3.87 o 
   6  -8   1      264.95      264.23      7.77 o 
   7  -8   1       20.59       24.13      2.40 o 
   8  -8   1        7.94        7.04      1.91 o 
  -5  -7   1        3.32        7.20      1.49 o 
  -4  -7   1      139.26      136.25      9.29 o 
  -3  -7   1      443.47      422.22     16.62 o 
  -2  -7   1       70.64       68.35      2.42 o 
  -1  -7   1      348.42      340.19      6.04 o 
   0  -7   1      690.28      671.00     19.07 o 
   1  -7   1      270.37      272.47      5.00 o 
   2  -7   1      671.79      672.37      9.23 o 
   3  -7   1      626.37      619.82     11.80 o 
   4  -7   1      667.68      641.98     12.19 o 
   5  -7   1      588.48      565.46     11.91 o 
   6  -7   1       85.39       90.35      8.18 o 
   7  -7   1       54.13       56.31      3.26 o 
   8  -7   1      651.19      659.50     20.78 o 
  -6  -6   1       73.37       72.22      4.22 o 
  -5  -6   1       42.68       46.47      3.65 o 
  -4  -6   1       98.62       97.02      3.99 o 
  -3  -6   1       19.65       18.75      1.26 o 
  -2  -6   1      286.88      280.97      5.14 o 
  -1  -6   1      453.29      423.41      6.53 o 
   0  -6   1        0.10        1.57      0.37 o 
   1  -6   1      318.05      288.53      4.93 o 
   2  -6   1      646.72      609.18      8.14 o 
   3  -6   1       12.83       16.60      1.05 o 
   4  -6   1      975.67     1003.57     16.03 o 
   5  -6   1      270.32      274.62      6.87 o 
   6  -6   1      443.76      437.14      9.37 o 
   7  -6   1     1072.78     1039.72     26.23 o 
   8  -6   1       71.67       85.27      6.32 o 
   9  -6   1       80.84       88.83      6.78 o 
  -7  -5   1      186.22      196.22      6.60 o 
  -6  -5   1        4.03        5.76      2.66 o 
  -5  -5   1       46.58       42.04      4.56 o 
  -4  -5   1      395.80      395.11      8.52 o 
  -3  -5   1        2.56        2.19      0.53 o 
  -2  -5   1      306.72      283.80      4.78 o 
  -1  -5   1      214.80      213.14      3.92 o 
   0  -5   1      336.52      304.86      4.83 o 
   1  -5   1      652.50      625.66      7.94 o 
   2  -5   1        1.50        1.71      0.74 o 
   3  -5   1     1502.81     1546.54     16.55 o 
   4  -5   1      266.16      260.03      6.99 o 
   5  -5   1       21.90       20.34      1.72 o 
   6  -5   1      456.85      456.85      9.22 o 
   7  -5   1      268.70      269.44     10.92 o 
   8  -5   1      327.65      340.39     13.46 o 
   9  -5   1      404.44      420.29     16.25 o 
  -8  -4   1        1.13        7.31      1.04 o 
  -7  -4   1        4.91        7.19      1.07 o 
  -6  -4   1      230.39      220.23      6.35 o 
  -5  -4   1      454.26      439.13      9.12 o 
  -4  -4   1        8.74        6.66      1.05 o 
  -3  -4   1      224.12      206.77      4.88 o 
  -2  -4   1       58.35       54.38      2.14 o 
  -1  -4   1       22.58       12.98      0.85 o 
   0  -4   1      594.30      602.61      8.64 o 
   1  -4   1        1.47        0.49      0.32 o 
   2  -4   1     2535.03     2663.56     26.26 o 
   3  -4   1      965.54      970.20     13.05 o 
   4  -4   1       59.86       64.69      1.81 o 
   5  -4   1      261.60      251.22      4.30 o 
   6  -4   1      514.90      531.05      8.33 o 
   7  -4   1       44.86       42.62      4.14 o 
   8  -4   1       93.82       94.88      6.42 o 
   9  -4   1        0.45       -0.02      0.95 o 
  -8  -3   1      561.45      504.99     11.28 o 
  -7  -3   1      518.18      497.90     10.60 o 
  -6  -3   1      209.17      201.61      5.74 o 
  -5  -3   1       28.43       31.11      1.96 o 
  -4  -3   1      458.78      417.57      5.75 o 
  -3  -3   1      595.75      569.06      7.11 o 
  -2  -3   1      480.53      493.09      6.17 o 
  -1  -3   1      199.13      183.09      2.98 o 
   0  -3   1      375.94      370.94      5.55 o 
   1  -3   1      243.07      238.17      3.38 o 
   2  -3   1     3102.93     3267.43     54.84 o 
   3  -3   1       68.84       89.71      1.95 o 
   4  -3   1      694.03      699.28     15.74 o 
   5  -3   1     1098.25     1088.96     12.44 o 
   6  -3   1      136.50      137.41      4.16 o 
   7  -3   1       76.75       75.42      4.26 o 
   8  -3   1       38.56       44.23      4.41 o 
   9  -3   1       11.58       12.37      2.78 o 
  -9  -2   1       13.98       21.26      3.26 o 
  -8  -2   1      138.05      136.67      5.05 o 
  -7  -2   1       75.37       73.83      3.33 o 
  -6  -2   1      675.76      688.54     11.95 o 
  -5  -2   1     1420.32     1469.60     20.31 o 
  -4  -2   1      568.94      706.37      9.94 o 
  -3  -2   1     2807.07     2980.56     28.97 o 
  -2  -2   1      144.96      100.41      2.12 o 
  -1  -2   1     1475.99     1500.53     14.90 o 
   0  -2   1      267.31      274.81      3.43 o 
   1  -2   1     3474.13     3623.67     65.03 o 
   2  -2   1        0.44        1.36      0.39 o 
   3  -2   1        0.51        3.45      0.70 o 
   4  -2   1      988.27     1009.70     11.19 o 
   5  -2   1      641.76      722.85     10.50 o 
   6  -2   1      660.11      671.69     15.76 o 
   7  -2   1      329.56      334.72      7.77 o 
   8  -2   1        2.17        4.15      2.65 o 
   9  -2   1       21.99       24.18      3.54 o 
  -9  -1   1       43.35       51.16      4.32 o 
  -8  -1   1       34.81       41.46      3.20 o 
  -7  -1   1        3.02        3.91      0.77 o 
  -6  -1   1       13.55       15.57      1.65 o 
  -5  -1   1      125.55      115.38      6.26 o 
  -4  -1   1     1833.96     1987.65     17.03 o 
  -3  -1   1     4596.33     4775.30     38.88 o 
  -2  -1   1     1486.98     1634.29     19.60 o 
  -1  -1   1     3654.25     3709.95     34.41 o 
   0  -1   1      146.91      182.72      1.91 o 
   1  -1   1      479.29      531.69      5.59 o 
   2  -1   1       12.75       21.14      0.76 o 
   3  -1   1      150.45      138.00      2.66 o 
   4  -1   1        9.07        9.09      0.64 o 
   5  -1   1      186.00      170.13      4.44 o 
   6  -1   1      192.08      191.42      5.15 o 
   7  -1   1       51.85       53.83      3.26 o 
   8  -1   1      213.11      217.83      7.31 o 
   9  -1   1      471.46      476.36     32.38 o 
 -10   0   1       94.96       86.72      6.34 o 
  -9   0   1      137.58      133.93      7.85 o 
  -8   0   1        0.89        2.23      0.65 o 
  -7   0   1       27.52       33.79      2.09 o 
  -6   0   1      387.20      370.52      7.23 o 
  -5   0   1        3.55        7.52      0.93 o 
  -4   0   1      505.61      507.30      6.24 o 
  -3   0   1        5.76        9.68      1.09 o 
  -2   0   1       26.54       22.10      0.74 o 
  -1   0   1     4204.29     3952.56    112.63 o 
   0   0   1       74.78       89.10      1.31 o 
   1   0   1     3104.82     3258.32     30.82 o 
   2   0   1      830.07     1054.23      9.27 o 
   3   0   1        1.64        7.82      0.89 o 
   4   0   1       87.31      106.71      3.22 o 
   5   0   1      124.13      109.18      3.92 o 
   6   0   1      151.47      144.42      4.60 o 
   7   0   1      183.93      163.31      5.13 o 
   8   0   1       78.55       79.42      7.04 o 
   9   0   1       52.88       47.72      5.88 o 
 -10   1   1      130.73      123.71      8.11 o 
  -9   1   1        1.49        4.32      1.71 o 
  -8   1   1      350.92      346.59     12.51 o 
  -7   1   1      653.59      681.27     13.73 o 
  -6   1   1       61.11       58.37      2.48 o 
  -5   1   1      660.37      701.84      8.48 o 
  -4   1   1      836.68      896.36      9.87 o 
  -3   1   1      331.85      373.30      4.57 o 
  -2   1   1      102.22       82.38      1.33 o 
  -1   1   1      489.67      543.56      6.91 o 
   0   1   1       53.26       52.54      1.30 o 
   1   1   1      138.04      100.29      2.07 o 
   2   1   1      156.54      120.66      2.66 o 
   3   1   1       83.38       87.60      2.77 o 
   4   1   1       68.94       45.00      2.18 o 
   5   1   1      127.76      135.72      4.15 o 
   6   1   1        0.81        2.54      0.72 o 
   7   1   1       10.01       12.75      1.55 o 
   8   1   1        9.13        9.94      1.95 o 
   9   1   1      131.89      125.83      5.09 o 
 -10   2   1        7.14        8.59      2.41 o 
  -9   2   1      269.53      281.23     12.13 o 
  -8   2   1      183.71      183.15      8.89 o 
  -7   2   1       75.86       70.10      4.85 o 
  -6   2   1     1068.41     1109.28     12.88 o 
  -5   2   1     2292.60     2352.87     32.16 o 
  -4   2   1       52.89       52.12      1.42 o 
  -3   2   1       92.38       79.39      1.43 o 
  -2   2   1     1316.07     1376.59     25.31 o 
  -1   2   1      157.97      174.09      2.53 o 
   0   2   1      492.70      461.66      6.49 o 
   1   2   1       38.22       61.59      1.52 o 
   2   2   1       40.78       32.74      1.92 o 
   3   2   1      466.82      410.26      5.51 o 
   4   2   1      372.82      351.86      7.20 o 
   5   2   1       67.23       67.86      2.96 o 
   6   2   1       73.26       68.71      3.22 o 
   7   2   1       11.05       13.73      4.03 o 
   8   2   1        5.61        2.84      0.59 o 
 -10   3   1       96.46       90.64      6.92 o 
  -9   3   1      115.22       92.97      6.70 o 
  -8   3   1      216.64      201.60      9.45 o 
  -7   3   1      397.94      392.57     12.97 o 
  -6   3   1      736.57      719.12     12.04 o 
  -5   3   1        0.54        2.14      0.32 o 
  -4   3   1      323.56      315.16      4.20 o 
  -3   3   1     2311.97     2382.78     42.60 o 
  -2   3   1      121.37      102.49      1.85 o 
  -1   3   1     1318.43     1403.62     14.50 o 
   0   3   1       18.88       33.05      1.20 o 
   1   3   1       89.50       99.66      2.27 o 
   2   3   1      540.37      523.83      8.42 o 
   3   3   1      310.09      296.31      4.73 o 
   4   3   1      321.95      307.58     13.22 o 
   5   3   1      237.83      220.79      6.08 o 
   6   3   1      266.26      248.70      8.02 o 
   7   3   1       39.17       33.76      2.56 o 
   8   3   1      129.53      137.29      5.52 o 
 -10   4   1        0.68        0.10      0.70 o 
  -9   4   1        0.24        1.15      1.53 o 
  -8   4   1      454.19      457.70     15.57 o 
  -7   4   1       97.51       92.56      4.50 o 
  -6   4   1      403.14      412.74      8.60 o 
  -5   4   1      240.33      231.49      5.86 o 
  -4   4   1      373.55      341.10      7.03 o 
  -3   4   1        6.18        6.74      0.43 o 
  -2   4   1      824.70      841.48      9.61 o 
  -1   4   1      932.09      931.35     10.62 o 
   0   4   1       37.45       54.90      1.72 o 
   1   4   1      809.41      905.36     10.82 o 
   2   4   1      159.94      153.24      3.30 o 
   3   4   1      272.79      275.79      4.88 o 
   4   4   1      355.82      339.43      7.87 o 
   5   4   1      108.81      108.94      4.28 o 
   6   4   1        6.87        8.03      1.29 o 
   7   4   1      140.95      145.86      5.60 o 
  -9   5   1        1.12        2.96      1.55 o 
  -8   5   1       76.34       73.38      5.61 o 
  -7   5   1        2.61        3.10      0.82 o 
  -6   5   1      259.57      251.40      7.85 o 
  -5   5   1      118.23      111.44      4.48 o 
  -4   5   1      559.20      530.29     10.05 o 
  -3   5   1      250.78      240.30      5.96 o 
  -2   5   1     1080.49     1058.51     14.33 o 
  -1   5   1      138.89      150.69      3.16 o 
   0   5   1      329.75      320.38      9.43 o 
   1   5   1      768.17      764.36      9.97 o 
   2   5   1       35.39       34.71      1.60 o 
   3   5   1      661.37      663.95     12.13 o 
   4   5   1       16.78       19.56      1.85 o 
   5   5   1       78.10       77.64      5.72 o 
   6   5   1       46.79       47.99      3.21 o 
  -9   6   1       96.32      119.02      7.93 o 
  -8   6   1      268.97      280.31     12.01 o 
  -7   6   1        3.85        7.08      1.23 o 
  -6   6   1      105.64      115.31      4.48 o 
  -5   6   1        0.54        0.68      0.85 o 
  -4   6   1       26.46       24.53      2.28 o 
  -3   6   1        1.49        2.82      1.09 o 
  -2   6   1      131.43      128.35      4.44 o 
  -1   6   1       79.08       72.33      2.26 o 
   0   6   1     1077.75     1098.07     13.46 o 
   1   6   1       88.83       85.96      2.93 o 
   2   6   1      266.47      266.06      5.32 o 
   3   6   1      143.22      144.20      5.03 o 
   4   6   1       42.58       46.52      2.99 o 
   5   6   1       66.36       67.51      3.70 o 
  -8   7   1       34.82       39.99      5.67 o 
  -7   7   1      167.60      170.69      7.30 o 
  -6   7   1       69.43       66.17      3.50 o 
  -5   7   1        1.89        0.72      0.56 o 
  -4   7   1      486.68      476.23     10.49 o 
  -3   7   1       55.20       51.55      3.01 o 
  -2   7   1      109.83      105.95      4.29 o 
  -1   7   1        7.77        9.85      1.42 o 
   0   7   1      243.70      236.68      5.01 o 
   1   7   1        1.70        3.18      0.92 o 
   2   7   1      606.31      641.02     12.45 o 
   3   7   1       54.76       55.78      3.17 o 
   4   7   1       30.94       33.56      2.64 o 
  -7   8   1        0.38        1.32      0.55 o 
  -6   8   1       26.40       24.55      2.36 o 
  -5   8   1      322.30      310.08      8.66 o 
  -4   8   1      162.34      161.12      7.28 o 
  -3   8   1       14.05       15.82      1.85 o 
  -2   8   1      184.81      184.37      6.21 o 
  -1   8   1      197.97      205.23      6.61 o 
   0   8   1       38.43       44.44      2.94 o 
   1   8   1       89.33       93.63      3.18 o 
   2   8   1        1.65        3.52      0.92 o 
   3   8   1        4.10        8.02      3.10 o 
  -6   9   1       24.42       23.19      2.33 o 
  -5   9   1       23.69       14.79      4.41 o 
  -4   9   1        7.70       11.46      1.63 o 
  -3   9   1      161.21      141.47      5.67 o 
  -2   9   1       93.99      100.19      4.67 o 
  -1   9   1       11.61       17.93      1.94 o 
   0   9   1       64.06       70.87      3.75 o 
   1   9   1       42.40       38.98      4.45 o 
  -2 -10   2       98.16       98.99      4.77 o 
  -1 -10   2      185.71      180.79      4.86 o 
   0 -10   2       60.55       64.77      3.71 o 
   1 -10   2      116.93      115.99      5.03 o 
   2 -10   2       19.58       22.27      2.25 o 
   3 -10   2      126.53      129.05      5.46 o 
   4 -10   2       71.51       69.65      4.07 o 
   5 -10   2      317.65      354.89     10.02 o 
  -3  -9   2       57.95       64.00      3.55 o 
  -2  -9   2       88.87       90.13      3.18 o 
  -1  -9   2        9.46       10.20      1.55 o 
   0  -9   2      138.24      132.74      4.17 o 
   1  -9   2       41.21       40.41      2.82 o 
   2  -9   2       94.46       97.40      7.80 o 
   3  -9   2      247.33      247.59      7.50 o 
   4  -9   2       20.80       20.62      2.18 o 
   5  -9   2        5.24        4.90      1.16 o 
   6  -9   2       46.32       37.30      2.98 o 
   7  -9   2      334.80      352.89      9.79 o 
  -5  -8   2        5.89        9.21      1.07 o 
  -4  -8   2      102.56      112.02      8.53 o 
  -3  -8   2      111.40      107.30      7.89 o 
  -2  -8   2       27.47       30.55      1.72 o 
  -1  -8   2       39.84       39.45      1.87 o 
   0  -8   2        3.54        5.52      1.12 o 
   1  -8   2        5.67        8.65      1.26 o 
   2  -8   2       43.72       44.46      2.65 o 
   3  -8   2       86.43       78.51      7.35 o 
   4  -8   2      346.56      328.81      8.27 o 
   5  -8   2      539.98      545.26     11.57 o 
   6  -8   2       11.88       11.62      1.67 o 
   7  -8   2        2.90        4.72      1.04 o 
   8  -8   2       95.03       94.38      6.98 o 
  -6  -7   2       24.96       29.15      2.51 o 
  -5  -7   2       21.11       18.68      1.96 o 
  -4  -7   2       58.94       51.88      3.48 o 
  -3  -7   2      134.47      133.38      3.56 o 
  -2  -7   2      131.11      115.22      4.20 o 
  -1  -7   2      222.93      206.74      4.37 o 
   0  -7   2        7.85       10.60      1.30 o 
   1  -7   2        2.10        2.87      0.54 o 
   2  -7   2       27.20       25.71      1.39 o 
   3  -7   2        9.40       10.66      0.96 o 
   4  -7   2      258.40      264.52      6.81 o 
   5  -7   2       45.37       45.08      2.70 o 
   6  -7   2       53.78       51.81      3.63 o 
   7  -7   2      412.92      432.76     15.35 o 
   8  -7   2       62.88       65.66      5.51 o 
  -7  -6   2      497.21      484.95     11.57 o 
  -6  -6   2        1.14        2.94      0.57 o 
  -5  -6   2      380.77      352.91      8.68 o 
  -4  -6   2       37.02       34.93      2.39 o 
  -3  -6   2      125.34      118.37      3.10 o 
  -2  -6   2      277.14      262.63      7.29 o 
  -1  -6   2        0.15        0.87      0.40 o 
   0  -6   2      257.70      240.06      4.42 o 
   1  -6   2      663.98      666.37      8.78 o 
   2  -6   2       81.20       73.23      2.20 o 
   3  -6   2      177.83      192.06      3.81 o 
   4  -6   2       39.50       45.42      2.23 o 
   5  -6   2       27.54       28.40      2.07 o 
   6  -6   2       32.97       36.91      3.10 o 
   7  -6   2      182.40      158.31      8.29 o 
   8  -6   2       15.98       21.02      3.32 o 
   9  -6   2       97.41      106.29      7.32 o 
  -8  -5   2      123.57      140.89      5.58 o 
  -7  -5   2        2.21        3.59      1.07 o 
  -6  -5   2       56.03       62.57      3.29 o 
  -5  -5   2      378.64      377.81     12.28 o 
  -4  -5   2       43.38       39.37      2.31 o 
  -3  -5   2     1385.82     1457.67     17.88 o 
  -2  -5   2        0.76        1.70      0.43 o 
  -1  -5   2     2138.84     2228.65     25.03 o 
   0  -5   2      553.57      525.72      7.02 o 
   1  -5   2      138.86      110.57      2.56 o 
   2  -5   2      748.42      761.01      9.22 o 
   3  -5   2     1592.76     1655.99     17.59 o 
   4  -5   2      146.64      138.47      3.16 o 
   5  -5   2        0.47        1.44      0.48 o 
   6  -5   2      118.00      116.43      3.95 o 
   7  -5   2       33.25       31.06      3.60 o 
   8  -5   2       15.63       20.76      3.24 o 
   9  -5   2       23.02       21.48      3.54 o 
  -8  -4   2        4.70        4.19      0.76 o 
  -7  -4   2      130.30      128.29      4.82 o 
  -6  -4   2       39.20       34.83      4.81 o 
  -5  -4   2        2.18        3.32      0.79 o 
  -4  -4   2      165.53      154.92      3.19 o 
  -3  -4   2      449.54      426.54      6.05 o 
  -2  -4   2       94.79       97.83      3.86 o 
  -1  -4   2     2220.95     2397.15     28.81 o 
   0  -4   2      368.94      403.55      6.66 o 
   1  -4   2     4514.94     4854.30    113.44 o 
   2  -4   2     2824.58     2890.33     28.33 o 
   3  -4   2       11.12       22.39      1.08 o 
   4  -4   2       53.12       42.07      1.53 o 
   5  -4   2      669.76      681.74     11.83 o 
   6  -4   2      215.15      226.84      5.75 o 
   7  -4   2       78.55       77.34      5.35 o 
   8  -4   2        5.12        7.87      2.11 o 
   9  -4   2        0.90        1.91      1.01 o 
  -9  -3   2       42.94       48.84      5.85 o 
  -8  -3   2       25.99       31.09      2.70 o 
  -7  -3   2        6.98        8.05      1.19 o 
  -6  -3   2       17.50       18.97      2.19 o 
  -5  -3   2      299.36      290.74      6.48 o 
  -4  -3   2      472.61      453.57      6.17 o 
  -3  -3   2      341.58      360.83      5.07 o 
  -2  -3   2      368.11      347.03      5.65 o 
  -1  -3   2      523.90      507.47      6.20 o 
   0  -3   2      337.68      374.38      5.74 o 
   1  -3   2     3952.86     4021.48     55.64 o 
   2  -3   2      384.05      428.58      5.40 o 
   3  -3   2     2804.54     2956.03     28.93 o 
   4  -3   2      894.22      892.64     10.36 o 
   5  -3   2       16.06       29.81      1.34 o 
   6  -3   2      216.27      207.36      5.53 o 
   7  -3   2       89.18       88.97      3.69 o 
   8  -3   2        4.62        8.13      2.15 o 
   9  -3   2       58.87       58.96      5.43 o 
  -9  -2   2       24.26       27.66      2.96 o 
  -8  -2   2       30.47       39.48      2.62 o 
  -7  -2   2        2.37        4.16      1.04 o 
  -6  -2   2       65.66       61.69      2.74 o 
  -5  -2   2      573.85      553.54      7.06 o 
  -4  -2   2      194.01      190.05      2.85 o 
  -3  -2   2     2359.96     2382.90     20.21 o 
  -2  -2   2      820.55      842.91      7.84 o 
  -1  -2   2      329.22      391.27      4.77 o 
   0  -2   2      382.73      387.17      4.56 o 
   1  -2   2      473.08      485.45      5.53 o 
   2  -2   2       88.68      102.29      2.32 o 
   3  -2   2       49.86       30.77      1.13 o 
   4  -2   2      246.51      256.15      4.65 o 
   5  -2   2     1264.38     1359.03     21.44 o 
   6  -2   2      780.43      799.11     13.42 o 
   7  -2   2      290.12      288.04      7.34 o 
   8  -2   2      144.36      138.37      5.16 o 
   9  -2   2       29.79       35.76      4.16 o 
  -9  -1   2      183.42      180.37      9.13 o 
  -8  -1   2        1.79        4.56      0.89 o 
  -7  -1   2      100.43       99.89      3.69 o 
  -6  -1   2      199.17      195.68      5.94 o 
  -5  -1   2       42.22       40.58      1.31 o 
  -4  -1   2      982.19      979.92     10.72 o 
  -3  -1   2     1603.37     1647.93     16.55 o 
  -2  -1   2       68.08       86.26      1.72 o 
  -1  -1   2     2847.15     2786.18     26.46 o 
   0  -1   2     2849.80     3046.90     30.11 o 
   1  -1   2        0.47        1.33      0.40 o 
   2  -1   2       98.24      131.92      2.02 o 
   3  -1   2        1.14        0.30      0.29 o 
   4  -1   2       14.58       19.01      0.80 o 
   5  -1   2      229.12      215.78      5.35 o 
   6  -1   2        7.77       11.13      1.34 o 
   7  -1   2      403.32      374.59      8.66 o 
   8  -1   2      420.92      415.78      9.81 o 
   9  -1   2       22.97       16.42      3.62 o 
 -10   0   2      132.89      125.46      7.93 o 
  -9   0   2      123.88      108.10      7.04 o 
  -8   0   2      120.65      115.50      6.66 o 
  -7   0   2      192.37      190.00      5.01 o 
  -6   0   2      339.41      331.53      9.62 o 
  -5   0   2      479.35      492.23      6.38 o 
  -4   0   2      377.16      382.55      5.04 o 
  -3   0   2        1.00        3.95      0.55 o 
  -2   0   2       13.82        4.84      0.42 o 
  -1   0   2     3973.53     4015.80     75.27 o 
   0   0   2        4.31        2.68      0.44 o 
   1   0   2     2886.07     2771.44     26.63 o 
   2   0   2      222.24      183.68      2.85 o 
   3   0   2        0.66        1.05      0.41 o 
   4   0   2      213.39      193.38      4.80 o 
   5   0   2        9.26        8.52      1.16 o 
   6   0   2       55.07       49.46      2.67 o 
   7   0   2       63.93       60.87      3.05 o 
   8   0   2      115.63      103.76      4.43 o 
   9   0   2       59.25       68.17      4.09 o 
 -10   1   2        6.35        7.89      2.15 o 
  -9   1   2      402.20      388.97     14.42 o 
  -8   1   2      297.12      308.13     11.71 o 
  -7   1   2       23.93       31.10      3.18 o 
  -6   1   2      184.60      183.33      3.54 o 
  -5   1   2      151.79      131.26      2.65 o 
  -4   1   2      307.86      322.96      4.38 o 
  -3   1   2      166.09      204.06      2.82 o 
  -2   1   2      277.53      264.00      3.30 o 
  -1   1   2      208.85      212.58      2.93 o 
   0   1   2      883.85      857.36      9.12 o 
   1   1   2      177.13      147.21      2.55 o 
   2   1   2        0.36        2.21      0.66 o 
   3   1   2     2008.60     1987.52     20.30 o 
   4   1   2      663.66      616.62     10.44 o 
   5   1   2      158.69      158.71      4.76 o 
   6   1   2       81.78       78.72      3.47 o 
   7   1   2       58.47       57.32      3.57 o 
   8   1   2        0.09        4.12      1.05 o 
 -10   2   2       57.73       60.31      5.97 o 
  -9   2   2       70.09       76.04      5.95 o 
  -8   2   2       61.18       61.79      4.81 o 
  -7   2   2      132.81      132.70      6.74 o 
  -6   2   2     1022.78     1048.42     16.01 o 
  -5   2   2      103.82      138.24      4.04 o 
  -4   2   2       51.93       39.18      2.62 o 
  -3   2   2      448.59      640.05     10.18 o 
  -2   2   2      361.86      358.04      5.08 o 
  -1   2   2       11.49       21.40      0.86 o 
   0   2   2       13.22        6.90      0.62 o 
   1   2   2      419.67      463.84      6.03 o 
   2   2   2      650.85      649.45      8.03 o 
   3   2   2      717.75      694.42      8.67 o 
   4   2   2        9.53       10.73      1.27 o 
   5   2   2      617.43      572.40     10.83 o 
   6   2   2      255.38      247.90     10.35 o 
   7   2   2        2.40        4.19      0.77 o 
   8   2   2       61.07       66.94      3.66 o 
 -10   3   2       73.65       68.71      6.14 o 
  -9   3   2      146.83      138.86      8.19 o 
  -8   3   2        8.40        9.88      2.13 o 
  -7   3   2      180.61      180.25      5.26 o 
  -6   3   2       45.28       48.28      3.93 o 
  -5   3   2      155.23      138.45      4.14 o 
  -4   3   2      437.03      400.90      7.61 o 
  -3   3   2        5.85        1.24      0.57 o 
  -2   3   2      630.66      645.22      7.54 o 
  -1   3   2      151.59      248.46      3.87 o 
   0   3   2       53.27       73.43      4.54 o 
   1   3   2      218.40      239.96      4.11 o 
   2   3   2      418.84      411.34      6.06 o 
   3   3   2        0.52        0.29      0.65 o 
   4   3   2      446.86      411.47      8.63 o 
   5   3   2      109.81      104.13      4.09 o 
   6   3   2       35.06       35.97      2.54 o 
   7   3   2      102.68      111.21      4.73 o 
 -10   4   2       66.28       72.54      6.40 o 
  -9   4   2       22.60       28.04      3.64 o 
  -8   4   2        9.81       15.15      2.51 o 
  -7   4   2      162.30      166.44      5.27 o 
  -6   4   2        5.46        6.05      1.05 o 
  -5   4   2       60.38       55.69      2.70 o 
  -4   4   2       42.26       39.41      2.19 o 
  -3   4   2      238.96      220.93      5.44 o 
  -2   4   2     1636.41     1642.71     17.33 o 
  -1   4   2       13.04       11.88      1.58 o 
   0   4   2      281.66      289.41      4.82 o 
   1   4   2       22.37       13.04      1.01 o 
   2   4   2       44.97       37.95      1.65 o 
   3   4   2       47.93       47.85      4.53 o 
   4   4   2       40.07       40.22      2.59 o 
   5   4   2       91.37       81.60      3.78 o 
   6   4   2       47.92       56.25      7.68 o 
  -9   5   2       97.81      124.57      7.58 o 
  -8   5   2      188.95      184.14      9.05 o 
  -7   5   2       30.69       33.05      4.63 o 
  -6   5   2        2.55        3.57      1.21 o 
  -5   5   2        1.17        4.02      1.29 o 
  -4   5   2        1.07        0.78      0.48 o 
  -3   5   2      667.35      659.75     17.90 o 
  -2   5   2      112.50      117.08      4.03 o 
  -1   5   2      246.89      232.03      4.31 o 
   0   5   2      797.03      763.90     10.01 o 
   1   5   2      523.70      520.63      7.83 o 
   2   5   2      106.81      101.01      3.30 o 
   3   5   2       33.02       34.68      2.37 o 
   4   5   2        1.31        2.07      1.36 o 
   5   5   2      104.37       90.85      4.23 o 
   6   5   2       12.03       16.59      4.79 o 
  -9   6   2       72.43       88.25      6.34 o 
  -8   6   2        3.20        3.09      1.84 o 
  -7   6   2      205.18      211.48      9.30 o 
  -6   6   2      150.08      146.01      5.85 o 
  -5   6   2       19.14       19.52      1.90 o 
  -4   6   2      154.55      158.89      5.27 o 
  -3   6   2       17.40       21.67      2.26 o 
  -2   6   2       15.32       18.16      1.76 o 
  -1   6   2      185.47      196.99      6.24 o 
   0   6   2      398.33      406.18      6.85 o 
   1   6   2       28.41       27.99      1.66 o 
   2   6   2      405.58      413.72      9.18 o 
   3   6   2       74.68       73.62      3.61 o 
   4   6   2        6.53        7.99      1.31 o 
   5   6   2       33.83       37.80      6.45 o 
  -8   7   2      210.49      214.02      7.19 o 
  -7   7   2      107.90      110.71      6.11 o 
  -6   7   2        0.87        0.80      0.56 o 
  -5   7   2      180.99      170.37      5.93 o 
  -4   7   2      581.27      559.52     11.95 o 
  -3   7   2       14.37       10.56      2.48 o 
  -2   7   2      108.36      110.84      4.50 o 
  -1   7   2        2.41        4.09      2.30 o 
   0   7   2       10.87       13.68      1.65 o 
   1   7   2       80.45       82.27      2.92 o 
   2   7   2       88.91       91.81      4.05 o 
   3   7   2       13.86       16.88      3.39 o 
  -7   8   2       63.77       73.18      5.63 o 
  -6   8   2      168.55      147.52      5.88 o 
  -5   8   2      535.10      551.29     12.67 o 
  -4   8   2        2.84        2.11      0.86 o 
  -3   8   2      120.37      125.74      5.22 o 
  -2   8   2      203.79      205.02     14.74 o 
  -1   8   2       29.30       33.42      2.64 o 
   0   8   2      113.36      117.21      6.12 o 
   1   8   2        1.23        4.55      1.19 o 
   2   8   2       32.45       34.30      2.22 o 
  -5   9   2      153.67      171.05     12.59 o 
  -4   9   2      126.43      127.64      5.59 o 
  -3   9   2      341.97      382.15     10.35 o 
  -2   9   2        7.34       11.46      1.84 o 
  -1   9   2       74.54       84.08      4.29 o 
   1 -11   3      231.76      246.11     10.74 o 
   2 -11   3      132.33      162.38      6.41 o 
   3 -11   3        4.54        8.76      1.99 o 
  -2 -10   3       66.90       65.37      3.14 o 
  -1 -10   3        0.13        1.46      1.00 o 
   0 -10   3       77.16       79.23      2.96 o 
   1 -10   3        7.40       10.20      1.51 o 
   2 -10   3        3.48        6.23      1.20 o 
   3 -10   3      183.63      183.54      6.57 o 
   4 -10   3      200.62      209.57      7.19 o 
   5 -10   3       79.84       76.45      4.21 o 
  -4  -9   3       11.91       16.85      2.62 o 
  -3  -9   3       76.85       79.49      3.95 o 
  -2  -9   3      146.24      149.89      4.17 o 
  -1  -9   3       12.58       14.52      1.40 o 
   0  -9   3       47.32       45.71      2.09 o 
   1  -9   3       50.58       47.12      2.11 o 
   2  -9   3      106.44      100.40      3.16 o 
   3  -9   3       75.29       74.13      5.32 o 
   4  -9   3       36.12       37.08      2.81 o 
   5  -9   3      290.67      281.82      8.06 o 
   6  -9   3      116.30      122.06      5.12 o 
   7  -9   3        1.89        4.09      0.85 o 
  -5  -8   3       31.18       36.87      2.88 o 
  -4  -8   3      149.57      153.78      5.63 o 
  -3  -8   3       88.42       88.96      3.26 o 
  -2  -8   3       41.72       39.83      1.92 o 
  -1  -8   3      219.82      221.58      6.39 o 
   0  -8   3        2.84        4.06      1.07 o 
   1  -8   3       14.28       17.70      1.29 o 
   2  -8   3      125.16      116.00      3.27 o 
   3  -8   3        1.09        1.80      0.47 o 
   4  -8   3      437.67      404.79     10.75 o 
   5  -8   3      107.66      104.68      5.13 o 
   6  -8   3        0.05        1.52      0.64 o 
   7  -8   3       85.06       80.36      6.11 o 
   8  -8   3      115.29      128.70      8.13 o 
  -6  -7   3       45.51       46.68      3.49 o 
  -5  -7   3        0.74        0.55      1.20 o 
  -4  -7   3        2.09        3.95      1.25 o 
  -3  -7   3       25.55       23.02      1.52 o 
  -2  -7   3      618.80      605.96      8.89 o 
  -1  -7   3       17.82       16.92      1.21 o 
   0  -7   3      282.48      281.18      5.26 o 
   1  -7   3      322.65      323.09      6.12 o 
   2  -7   3      121.31      132.92      3.32 o 
   3  -7   3      142.32      158.00      4.65 o 
   4  -7   3      145.81      153.47      3.64 o 
   5  -7   3        8.33        7.65      2.00 o 
   6  -7   3       73.92       72.65      4.37 o 
   7  -7   3      221.62      241.06     10.76 o 
   8  -7   3        0.19        1.07      1.19 o 
  -7  -6   3        3.44        5.28      0.86 o 
  -6  -6   3      157.32      160.05      8.19 o 
  -5  -6   3       51.45       51.61      2.94 o 
  -4  -6   3      100.11       98.33      5.83 o 
  -3  -6   3       17.56       13.95      1.08 o 
  -2  -6   3       20.27       24.36      1.84 o 
  -1  -6   3      356.15      335.25      5.61 o 
   0  -6   3      744.29      734.26     12.00 o 
   1  -6   3      507.24      484.52      7.02 o 
   2  -6   3      266.29      272.94      4.77 o 
   3  -6   3      627.71      613.19      8.30 o 
   4  -6   3       12.40       17.04      1.16 o 
   5  -6   3        0.35        0.95      0.44 o 
   6  -6   3       43.48       51.78      2.66 o 
   7  -6   3       11.39       11.95      2.25 o 
   8  -6   3       73.68       81.00      5.97 o 
  -8  -5   3        7.81        9.81      2.81 o 
  -7  -5   3       43.04       50.63      3.05 o 
  -6  -5   3       92.96       96.28      3.98 o 
  -5  -5   3        4.47        3.70      0.86 o 
  -4  -5   3      230.13      237.73      4.47 o 
  -3  -5   3       19.33       10.97      1.22 o 
  -2  -5   3      786.26      856.84     12.45 o 
  -1  -5   3       40.02       22.53      1.25 o 
   0  -5   3        0.71        2.42      0.51 o 
   1  -5   3        1.38        2.20      0.75 o 
   2  -5   3     1185.39     1158.50     15.95 o 
   3  -5   3      378.95      372.41      5.60 o 
   4  -5   3        7.55        7.28      0.79 o 
   5  -5   3      101.51       98.02      4.05 o 
   6  -5   3        6.37        9.91      2.83 o 
   7  -5   3       74.92       69.50      5.11 o 
   8  -5   3        0.63        5.09      1.25 o 
   9  -5   3        2.78        6.40      1.81 o 
  -8  -4   3       82.76       87.62      4.86 o 
  -7  -4   3       10.60       12.14      2.10 o 
  -6  -4   3        8.01        8.06      1.53 o 
  -5  -4   3       68.75       63.97      2.85 o 
  -4  -4   3      814.69      824.50     10.19 o 
  -3  -4   3       22.81       21.32      1.13 o 
  -2  -4   3      425.14      433.35      6.04 o 
  -1  -4   3      110.59      102.27      2.88 o 
   0  -4   3        0.08        0.41      0.40 o 
   1  -4   3      284.75      219.40      3.61 o 
   2  -4   3        0.42        1.33      0.43 o 
   3  -4   3        0.60        2.24      0.49 o 
   4  -4   3       34.97       23.30      1.23 o 
   5  -4   3      375.54      375.33      5.92 o 
   6  -4   3       27.27       30.64      2.30 o 
   7  -4   3      107.42      114.89      4.31 o 
   8  -4   3       26.35       25.57      3.40 o 
   9  -4   3       47.99       51.90      5.09 o 
  -9  -3   3       13.95       12.38      1.67 o 
  -8  -3   3       53.98       56.83      3.15 o 
  -7  -3   3       50.37       43.51      3.40 o 
  -6  -3   3      167.85      170.94      4.91 o 
  -5  -3   3      379.35      360.94      6.47 o 
  -4  -3   3       26.13       24.05      1.13 o 
  -3  -3   3      593.38      565.51      6.11 o 
  -2  -3   3     1009.34     1034.19      9.80 o 
  -1  -3   3     1537.94     1678.44     17.07 o 
   0  -3   3       23.62       15.77      0.83 o 
   1  -3   3      492.02      493.16      6.02 o 
   2  -3   3       99.42       84.26      1.95 o 
   3  -3   3       14.13        5.20      0.97 o 
   4  -3   3        9.15        5.87      0.66 o 
   5  -3   3        7.67        4.75      0.92 o 
   6  -3   3      199.48      195.51     11.04 o 
   7  -3   3       76.80       86.83     12.53 o 
   8  -3   3        1.62        3.55      1.62 o 
   9  -3   3      111.19       99.47      6.80 o 
  -9  -2   3      134.50      128.86      4.73 o 
  -8  -2   3        1.52        2.85      0.65 o 
  -7  -2   3       28.56       33.02      2.19 o 
  -6  -2   3      174.98      160.85      4.45 o 
  -5  -2   3       60.67       57.59      1.41 o 
  -4  -2   3      798.60      776.38      9.15 o 
  -3  -2   3      810.52      765.05      8.81 o 
  -2  -2   3      517.01      542.48      6.50 o 
  -1  -2   3        3.70       13.29      0.72 o 
   0  -2   3     1930.92     1930.09     19.17 o 
   1  -2   3      292.86      300.10      4.16 o 
   2  -2   3        2.38        4.10      0.53 o 
   3  -2   3       16.33       12.87      0.82 o 
   4  -2   3        9.75        9.04      0.73 o 
   5  -2   3      577.48      566.88     10.18 o 
   6  -2   3       55.57       54.16      2.77 o 
   7  -2   3       23.10       23.31      2.08 o 
   8  -2   3       89.51       92.68      4.16 o 
   9  -2   3      196.10      197.52      6.66 o 
 -10  -1   3       86.44      100.23      6.74 o 
  -9  -1   3      263.62      263.53     11.08 o 
  -8  -1   3       31.56       34.18      2.13 o 
  -7  -1   3      321.26      318.24      6.79 o 
  -6  -1   3      332.59      313.65      6.46 o 
  -5  -1   3       48.99       44.04      1.54 o 
  -4  -1   3      402.35      376.22      5.18 o 
  -3  -1   3       30.48       37.32      2.07 o 
  -2  -1   3        2.81        8.58      6.22 o 
  -1  -1   3     1860.68     1799.50     21.15 o 
   0  -1   3      439.04      442.90      9.86 o 
   1  -1   3      404.06      364.79      5.24 o 
   2  -1   3      221.12      172.64      5.08 o 
   3  -1   3      112.13      102.02      2.15 o 
   4  -1   3      258.37      257.89      5.66 o 
   5  -1   3      200.26      198.24      5.25 o 
   6  -1   3       46.67       46.43      3.37 o 
   7  -1   3      209.54      205.03      6.34 o 
   8  -1   3      207.25      209.28      6.65 o 
 -10   0   3        7.42        9.15      2.03 o 
  -9   0   3        1.75        1.15      0.50 o 
  -8   0   3       92.07       89.25      5.75 o 
  -7   0   3     1175.57     1197.33     17.26 o 
  -6   0   3       50.96       52.27      2.30 o 
  -5   0   3     1171.87     1208.19     15.54 o 
  -4   0   3      125.86      120.80      3.49 o 
  -3   0   3        9.73       16.77      0.74 o 
  -2   0   3      144.98      116.76      2.02 o 
  -1   0   3       65.36       65.16      1.40 o 
   0   0   3     1374.56     1368.73     14.48 o 
   1   0   3      955.31      866.05      9.55 o 
   2   0   3      267.77      252.07      4.98 o 
   3   0   3      438.37      418.23      5.69 o 
   4   0   3     1067.62     1037.64     15.46 o 
   5   0   3        0.35        4.93      1.31 o 
   6   0   3      126.07      117.50      4.44 o 
   7   0   3      105.85      108.11      4.48 o 
   8   0   3        7.97        6.53      2.16 o 
 -10   1   3       23.13       26.35      3.66 o 
  -9   1   3      151.27      137.87      7.70 o 
  -8   1   3       54.74       48.42      4.08 o 
  -7   1   3       61.03       62.92      4.43 o 
  -6   1   3      280.36      259.94      6.14 o 
  -5   1   3     1308.11     1391.83     14.93 o 
  -4   1   3      195.07      240.86      5.76 o 
  -3   1   3      635.57      644.07     10.14 o 
  -2   1   3      360.02      365.38      5.29 o 
  -1   1   3     1279.95     1357.35     13.99 o 
   0   1   3      584.57      578.67      6.98 o 
   1   1   3       42.22       45.99      1.77 o 
   2   1   3      549.62      527.39      6.89 o 
   3   1   3     1837.06     1851.89     19.53 o 
   4   1   3      231.25      223.55      7.53 o 
   5   1   3      228.12      220.35      5.94 o 
   6   1   3      341.77      312.68      7.81 o 
   7   1   3       24.76       25.93      2.28 o 
   8   1   3      102.72       97.16      8.53 o 
 -10   2   3      105.85      106.11      7.18 o 
  -9   2   3      158.83      157.06      8.49 o 
  -8   2   3        4.46        4.87      1.39 o 
  -7   2   3      370.27      374.92      8.33 o 
  -6   2   3      147.01      146.14      4.48 o 
  -5   2   3      106.51       94.82      3.33 o 
  -4   2   3      104.34       74.98      2.77 o 
  -3   2   3     1365.03     1421.62     28.99 o 
  -2   2   3       30.59       46.33      1.38 o 
  -1   2   3     2204.34     2351.72     23.47 o 
   0   2   3       47.09       47.41      1.55 o 
   1   2   3      670.41      729.27      8.93 o 
   2   2   3     1016.87     1035.25     12.13 o 
   3   2   3       53.52       51.80      4.67 o 
   4   2   3      334.60      315.70      7.26 o 
   5   2   3      329.33      309.41      7.63 o 
   6   2   3      169.31      149.85      7.19 o 
   7   2   3       43.68       49.17      2.99 o 
 -10   3   3      170.96      169.97      9.59 o 
  -9   3   3      145.99      139.50      8.01 o 
  -8   3   3       68.15       74.19      5.33 o 
  -7   3   3      278.34      276.34      7.03 o 
  -6   3   3      163.56      162.04      4.91 o 
  -5   3   3      617.40      604.71     10.79 o 
  -4   3   3      194.42      192.09      4.96 o 
  -3   3   3      231.48      233.30      7.50 o 
  -2   3   3     1679.30     1729.46     17.98 o 
  -1   3   3      521.63      523.50      6.95 o 
   0   3   3        7.26       12.17      0.94 o 
   1   3   3      796.00      840.58     10.40 o 
   2   3   3      478.24      494.57      7.22 o 
   3   3   3      462.57      466.55      9.21 o 
   4   3   3      307.60      300.99      7.40 o 
   5   3   3        0.34        2.51      0.57 o 
   6   3   3       49.47       51.94      3.26 o 
   7   3   3      127.96      125.56      5.17 o 
  -9   4   3       17.91       19.03      2.98 o 
  -8   4   3      243.00      233.36     10.26 o 
  -7   4   3       18.96       20.75      2.24 o 
  -6   4   3      283.12      266.82      6.85 o 
  -5   4   3      140.82      128.90      4.35 o 
  -4   4   3      140.51      139.88      4.41 o 
  -3   4   3     1755.45     1764.21     24.63 o 
  -2   4   3      566.58      588.90      7.75 o 
  -1   4   3      258.76      263.82      5.05 o 
   0   4   3      629.89      643.14      8.70 o 
   1   4   3      491.40      490.04      7.40 o 
   2   4   3        0.19        1.72      0.40 o 
   3   4   3      212.78      212.80      6.00 o 
   4   4   3       23.59       22.64      2.05 o 
   5   4   3      110.85      111.62      4.69 o 
   6   4   3      177.29      181.27     11.15 o 
  -9   5   3      210.64      202.00     10.06 o 
  -8   5   3        3.22        4.48      1.26 o 
  -7   5   3      314.26      292.48      7.80 o 
  -6   5   3      151.59      144.84      5.06 o 
  -5   5   3        8.22        8.69      1.33 o 
  -4   5   3      456.41      408.28      8.89 o 
  -3   5   3      544.83      535.99     18.17 o 
  -2   5   3      233.41      224.02      6.08 o 
  -1   5   3      671.49      666.03     15.84 o 
   0   5   3      359.97      366.34      6.27 o 
   1   5   3       10.80       14.68      1.17 o 
   2   5   3      376.12      375.50      8.45 o 
   3   5   3       10.40       12.72      3.59 o 
   4   5   3       20.65       19.58      1.94 o 
   5   5   3       40.54       46.78      3.07 o 
  -8   6   3      278.05      269.05     19.08 o 
  -7   6   3      229.40      218.10      6.95 o 
  -6   6   3        3.72        6.80      2.13 o 
  -5   6   3      246.34      240.27      6.98 o 
  -4   6   3      426.44      392.62      9.25 o 
  -3   6   3        5.08        5.33      1.43 o 
  -2   6   3      240.86      204.98      6.18 o 
  -1   6   3      111.53      110.10      4.32 o 
   0   6   3       39.22       37.80      2.56 o 
   1   6   3      405.52      425.82      7.51 o 
   2   6   3       34.77       38.91      3.18 o 
   3   6   3       55.71       62.95      3.37 o 
   4   6   3      104.20      108.59      5.34 o 
  -8   7   3      236.52      227.82      7.61 o 
  -7   7   3       69.51       79.32      4.11 o 
  -6   7   3      160.34      151.57     11.72 o 
  -5   7   3      230.19      212.33      6.93 o 
  -4   7   3       30.64       41.20      2.90 o 
  -3   7   3      144.89      131.76      5.19 o 
  -2   7   3       46.20       42.62      2.93 o 
  -1   7   3        9.21       10.51      1.73 o 
   0   7   3      148.87      139.53      5.26 o 
   1   7   3       21.75       30.54      3.52 o 
   2   7   3      190.33      186.47      9.50 o 
  -6   8   3      243.02      264.00      8.36 o 
  -5   8   3        2.43        5.85      1.25 o 
  -4   8   3      178.46      178.71     10.17 o 
  -3   8   3        9.30       11.69      1.70 o 
  -2   8   3        0.88        4.79      0.83 o 
  -1   8   3       16.55       19.16      2.10 o 
   0   8   3       33.62       38.66      3.55 o 
   1   8   3       95.41      103.75      6.94 o 
   0 -11   4       37.70       45.27      3.21 o 
   1 -11   4        6.74        8.92      3.77 o 
   2 -11   4        0.21        2.65      0.64 o 
   3 -11   4        0.54        1.91      1.42 o 
  -3 -10   4       25.04       28.37      2.41 o 
  -2 -10   4      112.50      114.74      3.76 o 
  -1 -10   4       31.99       32.70      2.30 o 
   0 -10   4       36.66       44.14      2.18 o 
   1 -10   4       40.23       40.32      2.07 o 
   2 -10   4       43.07       42.67      4.19 o 
   3 -10   4      107.89       95.03      4.53 o 
   4 -10   4       22.46       29.34      2.62 o 
   5 -10   4       22.41       17.64      2.10 o 
  -4  -9   4        3.25        5.63      1.06 o 
  -3  -9   4       37.14       41.15      4.25 o 
  -2  -9   4      106.43       95.49      3.23 o 
  -1  -9   4      112.63      115.52      4.58 o 
   0  -9   4      112.52       99.30      3.26 o 
   1  -9   4       91.75       90.29      3.53 o 
   2  -9   4      212.60      198.34      4.74 o 
   3  -9   4        2.98        6.47      1.26 o 
   4  -9   4      154.61      150.04      9.61 o 
   5  -9   4      134.97      136.25      5.27 o 
   6  -9   4       82.21       77.81      3.92 o 
  -6  -8   4        0.07        1.25      0.62 o 
  -5  -8   4       29.81       28.68      2.51 o 
  -4  -8   4       21.13       27.19      2.29 o 
  -3  -8   4        3.06        5.49      0.69 o 
  -2  -8   4      216.13      212.08      4.83 o 
  -1  -8   4       75.40       73.85      2.66 o 
   0  -8   4       24.43       17.22      1.30 o 
   1  -8   4       78.67       84.94      2.79 o 
   2  -8   4      717.11      626.37      9.31 o 
   3  -8   4       82.97       83.52      3.05 o 
   4  -8   4      575.61      527.39      8.31 o 
   5  -8   4        0.90        1.59      0.64 o 
   6  -8   4       28.41       35.20      2.57 o 
   7  -8   4      112.59      117.65      7.36 o 
  -6  -7   4       31.11       36.68      2.71 o 
  -5  -7   4       23.03       21.37      4.33 o 
  -4  -7   4        2.79        3.39      0.73 o 
  -3  -7   4      226.27      227.77      4.83 o 
  -2  -7   4      265.78      275.03      5.38 o 
  -1  -7   4       78.80       73.70      3.63 o 
   0  -7   4      406.21      404.50      6.67 o 
   1  -7   4      541.35      556.15     10.27 o 
   2  -7   4      132.07      102.94      2.90 o 
   3  -7   4      156.80      161.39      3.76 o 
   4  -7   4      414.27      337.11      5.94 o 
   5  -7   4        0.38        1.75      1.00 o 
   6  -7   4      498.61      465.26     10.00 o 
   7  -7   4       11.24       12.97      2.49 o 
   8  -7   4      196.78      210.08     10.16 o 
  -7  -6   4       37.91       43.65      2.99 o 
  -6  -6   4      113.51      115.18      4.58 o 
  -5  -6   4       43.65       43.88      2.60 o 
  -4  -6   4      129.26      117.88      3.17 o 
  -3  -6   4      459.43      465.16      7.30 o 
  -2  -6   4      135.61      120.81      3.12 o 
  -1  -6   4      633.10      647.32      8.87 o 
   0  -6   4      580.92      601.54      8.32 o 
   1  -6   4      109.10      118.65      2.97 o 
   2  -6   4      754.51      729.95      9.47 o 
   3  -6   4      402.36      401.19      6.27 o 
   4  -6   4       40.24       37.32      1.98 o 
   5  -6   4        2.37        4.95      0.88 o 
   6  -6   4      264.62      256.89      6.51 o 
   7  -6   4       27.80       42.20      4.18 o 
   8  -6   4      505.73      506.40     16.92 o 
  -8  -5   4       75.82       71.43      3.64 o 
  -7  -5   4      145.88      159.89      5.44 o 
  -6  -5   4       38.20       40.18      2.62 o 
  -5  -5   4       44.78       42.23      2.41 o 
  -4  -5   4      904.17      913.99     11.48 o 
  -3  -5   4      163.96      166.32      3.62 o 
  -2  -5   4      636.52      622.02      8.35 o 
  -1  -5   4      516.81      563.70      7.96 o 
   0  -5   4        0.04        4.60      1.26 o 
   1  -5   4      919.29      899.61     10.71 o 
   2  -5   4      562.06      565.64      7.54 o 
   3  -5   4        0.91        0.94      0.44 o 
   4  -5   4      160.68      150.73      3.38 o 
   5  -5   4      292.65      300.01      5.37 o 
   6  -5   4       13.02       21.17      1.78 o 
   7  -5   4      119.68      139.35      5.00 o 
   8  -5   4       32.01       35.32      3.70 o 
  -9  -4   4       11.67       14.96      1.71 o 
  -8  -4   4      496.73      506.06     10.97 o 
  -7  -4   4        0.25        0.93      0.87 o 
  -6  -4   4      314.67      312.01      7.26 o 
  -5  -4   4      632.34      614.23      8.37 o 
  -4  -4   4      538.56      526.97      9.15 o 
  -3  -4   4      195.23      185.11      3.60 o 
  -2  -4   4      922.34      945.90     11.02 o 
  -1  -4   4      634.83      684.88      8.37 o 
   0  -4   4      221.68      198.38      3.47 o 
   1  -4   4      895.93      947.74     10.77 o 
   2  -4   4      533.54      505.00      6.68 o 
   3  -4   4      777.60      766.20      9.41 o 
   4  -4   4      138.95      137.70      3.14 o 
   5  -4   4        7.45        7.41      1.10 o 
   6  -4   4      442.23      470.54      9.72 o 
   7  -4   4      129.12      129.73      4.78 o 
   8  -4   4       26.68       32.24      3.28 o 
  -9  -3   4      169.50      169.76      5.89 o 
  -8  -3   4      157.61      160.43      5.36 o 
  -7  -3   4       72.17       76.77      6.77 o 
  -6  -3   4     1193.40     1214.73     17.87 o 
  -5  -3   4      337.19      333.35      4.45 o 
  -4  -3   4     1371.87     1416.21     13.28 o 
  -3  -3   4     1067.36     1042.91     10.13 o 
  -2  -3   4      448.16      454.53      6.73 o 
  -1  -3   4      172.80      215.53      4.71 o 
   0  -3   4     1225.24     1229.99     13.14 o 
   1  -3   4       37.74       36.31      1.26 o 
   2  -3   4      732.24      728.37      8.59 o 
   3  -3   4      176.31      175.91      3.34 o 
   4  -3   4      195.31      192.47      3.70 o 
   5  -3   4     1227.57     1307.79     20.05 o 
   6  -3   4      181.78      184.98      5.54 o 
   7  -3   4       42.49       45.04      2.84 o 
   8  -3   4      101.52      105.18      6.18 o 
  -9  -2   4      126.20      125.20      7.12 o 
  -8  -2   4       49.26       49.28      3.24 o 
  -7  -2   4      189.60      180.42      5.08 o 
  -6  -2   4      409.83      412.82      7.91 o 
  -5  -2   4       77.29       72.37      2.07 o 
  -4  -2   4     2648.39     2792.02     27.94 o 
  -3  -2   4      101.15      106.96      2.36 o 
  -2  -2   4     2096.03     2192.12     27.74 o 
  -1  -2   4     1486.04     1488.56     15.25 o 
   0  -2   4       11.22        4.72      0.73 o 
   1  -2   4      239.34      225.19      4.77 o 
   2  -2   4      220.06      196.34      3.12 o 
   3  -2   4       38.89       33.08      1.60 o 
   4  -2   4      760.35      791.24     12.47 o 
   5  -2   4      603.07      635.66     11.27 o 
   6  -2   4      136.16      144.62      9.69 o 
   7  -2   4      361.37      358.76      8.75 o 
   8  -2   4      113.48      128.52      7.10 o 
 -10  -1   4      190.73      186.69      9.60 o 
  -9  -1   4       33.62       38.68      3.96 o 
  -8  -1   4      288.77      282.66     10.74 o 
  -7  -1   4      296.45      290.36      6.28 o 
  -6  -1   4        2.82        3.36      0.80 o 
  -5  -1   4      456.75      441.14      6.10 o 
  -4  -1   4        1.14        1.36      0.34 o 
  -3  -1   4      331.95      304.98      4.35 o 
  -2  -1   4     1796.42     1887.54     18.87 o 
  -1  -1   4      319.66      347.19      4.39 o 
   0  -1   4     7046.37     7126.35     81.17 o 
   1  -1   4     1890.72     1919.94     19.31 o 
   2  -1   4      196.27      250.01      5.06 o 
   3  -1   4      128.53      130.16      2.23 o 
   4  -1   4      443.28      429.23      8.09 o 
   5  -1   4       16.70       16.52      1.54 o 
   6  -1   4      269.49      264.09      6.86 o 
   7  -1   4      190.47      176.37      8.39 o 
   8  -1   4        4.66        7.85      1.31 o 
 -10   0   4        6.98        9.01      1.97 o 
  -9   0   4      198.29      198.28      9.37 o 
  -8   0   4      162.33      155.35      7.64 o 
  -7   0   4       28.05       31.40      3.10 o 
  -6   0   4      360.04      342.90      5.39 o 
  -5   0   4      229.27      205.86      4.33 o 
  -4   0   4       94.35       97.23      2.14 o 
  -3   0   4       88.94       76.51      1.77 o 
  -2   0   4        9.13       14.23      1.58 o 
  -1   0   4     1876.85     1981.07     19.81 o 
   0   0   4     2460.31     2611.72     26.02 o 
   1   0   4       30.08       28.43      1.41 o 
   2   0   4     1878.00     2010.05     20.79 o 
   3   0   4     1823.27     1858.84     23.54 o 
   4   0   4       65.75       76.36      3.08 o 
   5   0   4      180.95      174.61      5.30 o 
   6   0   4        1.77        1.81      0.97 o 
   7   0   4       15.38       14.20      2.31 o 
   8   0   4       60.55       62.24      5.25 o 
 -10   1   4      133.50      137.63      8.27 o 
  -9   1   4       81.53       78.21      5.57 o 
  -8   1   4        5.98        9.47      2.05 o 
  -7   1   4      276.96      267.88      6.69 o 
  -6   1   4      236.15      235.64      5.96 o 
  -5   1   4       71.11       74.78      2.97 o 
  -4   1   4      181.61      167.01      2.82 o 
  -3   1   4      323.74      314.09      4.93 o 
  -2   1   4       67.35       84.27      2.13 o 
  -1   1   4     1324.00     1381.47     14.62 o 
   0   1   4       26.90       29.88      1.23 o 
   1   1   4      616.86      627.39      8.02 o 
   2   1   4      823.63      846.86     12.73 o 
   3   1   4      262.89      238.54      5.67 o 
   4   1   4      549.18      521.32     12.62 o 
   5   1   4      319.36      311.26      7.56 o 
   6   1   4      101.08       95.42      4.07 o 
   7   1   4       77.19       70.83      5.27 o 
 -10   2   4       32.06       40.67      4.43 o 
  -9   2   4        7.04        8.25      2.07 o 
  -8   2   4       82.86       87.64      5.65 o 
  -7   2   4      243.27      238.86     13.53 o 
  -6   2   4      309.17      306.86     12.52 o 
  -5   2   4      961.79      978.83     15.49 o 
  -4   2   4      161.44      137.54      4.05 o 
  -3   2   4        0.36        1.24      0.51 o 
  -2   2   4      865.49      879.86     11.82 o 
  -1   2   4      493.29      500.54      6.73 o 
   0   2   4       10.25       13.50      1.27 o 
   1   2   4      260.55      257.81      4.56 o 
   2   2   4      125.62      124.97      3.35 o 
   3   2   4      226.69      216.26      5.63 o 
   4   2   4      150.72      155.94      6.92 o 
   5   2   4        2.29        4.05      0.80 o 
   6   2   4       49.35       55.86      4.79 o 
   7   2   4      132.55      133.12      7.76 o 
 -10   3   4       41.67       42.20      4.65 o 
  -9   3   4       18.47       23.53      3.26 o 
  -8   3   4       10.55       13.54      2.45 o 
  -7   3   4       12.37       12.06      1.95 o 
  -6   3   4      431.86      416.85      9.29 o 
  -5   3   4      229.26      219.02      5.80 o 
  -4   3   4      110.57      102.14      3.64 o 
  -3   3   4     1747.58     1801.72     24.81 o 
  -2   3   4      652.78      642.89      8.24 o 
  -1   3   4       26.22       31.19      1.41 o 
   0   3   4       44.92       43.12      2.38 o 
   1   3   4      307.36      313.61      5.50 o 
   2   3   4        8.66        9.28      0.93 o 
   3   3   4      184.25      185.42      8.77 o 
   4   3   4        0.25        1.86      0.52 o 
   5   3   4       80.75       73.16      3.58 o 
   6   3   4       66.22       76.92      5.59 o 
  -9   4   4       90.98       97.32      6.40 o 
  -8   4   4       41.65       34.41      2.58 o 
  -7   4   4      207.50      190.60      5.99 o 
  -6   4   4        3.28        1.29      1.25 o 
  -5   4   4        8.75        8.81      1.30 o 
  -4   4   4      182.31      190.42      5.52 o 
  -3   4   4      729.57      718.06     12.63 o 
  -2   4   4       62.27       55.21      2.69 o 
  -1   4   4      710.79      720.67     11.26 o 
   0   4   4      168.43      164.75      3.81 o 
   1   4   4        0.07        1.31      0.51 o 
   2   4   4       63.31       67.38      3.12 o 
   3   4   4        7.70       11.21      3.08 o 
   4   4   4        9.31       13.71      2.33 o 
   5   4   4       88.30       84.12      5.85 o 
  -9   5   4       28.12       36.17      4.04 o 
  -8   5   4      141.45      132.73      5.19 o 
  -7   5   4      231.06      232.69      7.05 o 
  -6   5   4       18.46       11.28      1.53 o 
  -5   5   4       32.58       36.44      2.55 o 
  -4   5   4        0.69        3.05      0.77 o 
  -3   5   4        7.08        6.07      1.06 o 
  -2   5   4       21.67       29.21      2.21 o 
  -1   5   4       78.29       77.78      3.47 o 
   0   5   4        1.81        3.03      0.77 o 
   1   5   4      424.61      436.80      8.45 o 
   2   5   4       49.95       52.89      2.87 o 
   3   5   4      113.74      108.88      4.46 o 
   4   5   4       23.73       23.11      3.00 o 
  -8   6   4      153.85      154.86      8.85 o 
  -7   6   4       41.32       42.43      3.69 o 
  -6   6   4        2.08        2.96      1.31 o 
  -5   6   4      211.06      223.81      6.95 o 
  -4   6   4       24.93       33.19      2.54 o 
  -3   6   4       45.09       43.90      2.91 o 
  -2   6   4       99.88       71.77      3.56 o 
  -1   6   4       30.15       28.80      3.11 o 
   0   6   4        2.22        2.69      1.13 o 
   1   6   4       52.23       64.33      4.81 o 
   2   6   4        4.39        5.88      1.03 o 
   3   6   4      182.85      206.54      9.23 o 
  -7   7   4       70.24       74.43      4.00 o 
  -6   7   4       99.07       99.51      4.71 o 
  -5   7   4       96.98      101.72      4.75 o 
  -4   7   4        3.39        8.16      1.77 o 
  -3   7   4       64.90       71.07      3.73 o 
  -2   7   4        3.07        6.20      1.08 o 
  -1   7   4       19.12       17.99      1.97 o 
   0   7   4        0.35        5.04      1.20 o 
   1   7   4       62.47       65.03      5.07 o 
  -5   8   4      126.43      137.53      7.37 o 
  -4   8   4      138.18      150.34      8.69 o 
  -3   8   4        0.22        3.43      0.75 o 
  -2   8   4        6.78       12.02      1.56 o 
   0 -11   5      175.89      190.97      6.76 o 
   1 -11   5        0.35        2.26      1.14 o 
   2 -11   5       45.16       42.70      3.07 o 
   3 -11   5      131.99      127.94      5.47 o 
  -3 -10   5      199.56      202.12      6.73 o 
  -2 -10   5       64.45       61.58      2.69 o 
  -1 -10   5      224.23      202.68      5.21 o 
   0 -10   5        0.99        2.44      0.42 o 
   1 -10   5       50.58       52.48      2.38 o 
   2 -10   5      263.08      272.60      6.08 o 
   3 -10   5      130.15      104.63      4.66 o 
   4 -10   5      107.27      102.88      4.63 o 
   5 -10   5       91.07       87.98      4.33 o 
  -4  -9   5       95.83      105.82      4.65 o 
  -3  -9   5        5.68        8.23      1.59 o 
  -2  -9   5      447.49      447.34      8.15 o 
  -1  -9   5      503.16      493.44     10.96 o 
   0  -9   5      216.24      198.52      4.86 o 
   1  -9   5      393.79      347.79      8.60 o 
   2  -9   5       13.68       20.92      1.53 o 
   3  -9   5       59.99       51.14      2.26 o 
   4  -9   5      299.37      321.23      8.38 o 
   5  -9   5       64.20       59.86      3.62 o 
   6  -9   5       40.29       47.17      3.01 o 
  -6  -8   5       30.94       37.57      2.80 o 
  -5  -8   5       17.05       21.16      2.06 o 
  -4  -8   5        0.32        1.40      0.51 o 
  -3  -8   5      402.04      411.55      9.31 o 
  -2  -8   5      568.40      580.96      9.23 o 
  -1  -8   5       18.73       20.12      1.44 o 
   0  -8   5      376.36      358.29      9.77 o 
   1  -8   5      601.80      569.26      8.80 o 
   2  -8   5       16.18       10.21      1.02 o 
   3  -8   5      677.46      592.52      9.05 o 
   4  -8   5       21.05       17.65      1.33 o 
   5  -8   5      152.31      129.93      4.72 o 
  -7  -7   5       43.23       45.46      6.31 o 
  -6  -7   5       73.13       79.54      4.97 o 
  -5  -7   5        9.46        8.99      1.31 o 
  -4  -7   5       68.24       66.55      2.45 o 
  -3  -7   5      242.76      242.43      6.16 o 
  -2  -7   5        2.91        4.53      0.67 o 
  -1  -7   5      580.56      585.56      8.71 o 
   0  -7   5      661.56      682.57      9.61 o 
   1  -7   5       55.01       55.03      3.11 o 
   2  -7   5      300.40      271.38      5.19 o 
   3  -7   5      191.66      172.71      4.98 o 
   4  -7   5       79.33       70.69      2.76 o 
   5  -7   5      273.82      257.40      5.29 o 
  -7  -6   5      347.04      366.40      9.12 o 
  -6  -6   5       25.07       24.57      2.22 o 
  -5  -6   5       19.93       19.81      1.87 o 
  -4  -6   5      390.60      385.58      6.65 o 
  -3  -6   5       63.82       57.95      2.18 o 
  -2  -6   5      364.33      354.63      7.45 o 
  -1  -6   5      121.54      123.55      3.14 o 
   0  -6   5       72.87       74.61      2.33 o 
   1  -6   5      258.32      253.52      6.08 o 
   2  -6   5      776.04      774.60     10.03 o 
   3  -6   5       24.40       24.51      1.38 o 
   4  -6   5      125.22      116.08      3.10 o 
   5  -6   5       30.35       34.75      1.72 o 
   6  -6   5       62.10       66.76      4.30 o 
  -8  -5   5       82.11       96.21      4.22 o 
  -7  -5   5       75.91       73.47      3.48 o 
  -6  -5   5       41.27       40.18      2.43 o 
  -5  -5   5      818.76      808.54     10.73 o 
  -4  -5   5      479.82      458.27      7.08 o 
  -3  -5   5       76.13       72.32      2.97 o 
  -2  -5   5      265.48      259.41      4.67 o 
  -1  -5   5       96.60       98.24      3.03 o 
   0  -5   5      179.02      169.13      3.44 o 
   1  -5   5      495.55      491.48      6.89 o 
   2  -5   5       91.61       89.49      2.98 o 
   3  -5   5      370.88      363.23      5.78 o 
   4  -5   5      319.69      325.53      5.57 o 
   5  -5   5        4.39        5.39      0.87 o 
   6  -5   5      353.23      344.68     11.43 o 
   7  -5   5       31.12       26.35      3.10 o 
  -9  -4   5      294.46      292.49      8.17 o 
  -8  -4   5        9.23        8.85      1.29 o 
  -7  -4   5      379.67      373.49      8.37 o 
  -6  -4   5       45.27       41.55      2.35 o 
  -5  -4   5      318.93      300.08      4.45 o 
  -4  -4   5        4.53        2.50      0.41 o 
  -3  -4   5     1299.06     1281.96     12.49 o 
  -2  -4   5      178.59      176.65      3.80 o 
  -1  -4   5        2.43        2.99      0.45 o 
   0  -4   5      307.03      299.46      4.04 o 
   1  -4   5        7.32        5.09      1.14 o 
   2  -4   5     1163.69     1145.79     12.91 o 
   3  -4   5      546.28      522.80      7.21 o 
   4  -4   5       13.56       13.96      1.02 o 
   5  -4   5      548.71      546.73     14.82 o 
   6  -4   5      387.69      400.09     12.81 o 
   7  -4   5        2.26        6.74      1.35 o 
   8  -4   5       73.44       75.92      5.19 o 
  -9  -3   5       82.06       71.87      5.09 o 
  -8  -3   5       32.18       36.61      2.48 o 
  -7  -3   5      159.52      155.38      4.76 o 
  -6  -3   5        3.96        3.62      0.47 o 
  -5  -3   5      429.31      438.37      8.16 o 
  -4  -3   5      164.96      125.56      2.95 o 
  -3  -3   5       26.95       39.28      1.52 o 
  -2  -3   5       30.20       48.35      1.57 o 
  -1  -3   5      828.44      785.84      9.14 o 
   0  -3   5      304.69      327.41      4.01 o 
   1  -3   5     1094.43     1162.22     11.00 o 
   2  -3   5      217.81      220.85      3.82 o 
   3  -3   5        3.65        6.84      0.69 o 
   4  -3   5      529.37      523.78      9.09 o 
   5  -3   5     1319.80     1368.97     28.54 o 
   6  -3   5        6.00        8.27      1.85 o 
   7  -3   5      325.95      340.75     12.27 o 
   8  -3   5       88.90      103.79      6.30 o 
  -9  -2   5        6.69        6.60      1.43 o 
  -8  -2   5      127.74      125.34      6.64 o 
  -7  -2   5       59.33       52.21      2.37 o 
  -6  -2   5       14.50       14.15      1.02 o 
  -5  -2   5      194.74      194.89      3.86 o 
  -4  -2   5       32.42       38.72      1.51 o 
  -3  -2   5     1354.89     1461.10     15.65 o 
  -2  -2   5       77.01       38.26      1.42 o 
  -1  -2   5       21.31       49.46      1.15 o 
   0  -2   5       91.89       76.10      2.64 o 
   1  -2   5      651.06      610.72     11.33 o 
   2  -2   5      167.97      183.04      2.97 o 
   3  -2   5      231.77      231.64      3.44 o 
   4  -2   5      438.50      439.36     12.51 o 
   5  -2   5        1.66        2.19      0.97 o 
   6  -2   5      171.78      171.95      7.93 o 
   7  -2   5      390.96      396.91     13.48 o 
   8  -2   5        6.49       12.49      2.05 o 
 -10  -1   5       27.51       29.27      3.56 o 
  -9  -1   5      180.12      177.96      8.69 o 
  -8  -1   5      341.85      342.06     12.07 o 
  -7  -1   5      105.47      101.48      5.49 o 
  -6  -1   5      248.50      248.76      4.41 o 
  -5  -1   5      106.29       95.38      3.29 o 
  -4  -1   5      291.00      286.86      6.65 o 
  -3  -1   5       96.05       90.61      2.36 o 
  -2  -1   5       40.81       29.49      1.05 o 
  -1  -1   5     1084.42     1202.74     16.35 o 
   0  -1   5     1484.84     1377.64     18.43 o 
   1  -1   5       21.16       40.76      2.74 o 
   2  -1   5       32.46       42.00      1.37 o 
   3  -1   5       92.56       76.08      4.53 o 
   4  -1   5      321.68      332.39     10.86 o 
   5  -1   5       88.01       91.87      5.51 o 
   6  -1   5       42.88       45.00      4.14 o 
   7  -1   5        5.61        9.98      1.91 o 
 -10   0   5      127.59      126.63      7.64 o 
  -9   0   5      129.52      138.37      7.58 o 
  -8   0   5        3.34        3.90      1.19 o 
  -7   0   5      328.45      331.25      8.43 o 
  -6   0   5      721.85      707.11     12.27 o 
  -5   0   5       33.07       32.27      1.94 o 
  -4   0   5      610.02      633.82      7.93 o 
  -3   0   5      221.77      222.01      3.65 o 
  -2   0   5      171.06      170.72      3.01 o 
  -1   0   5     1357.68     1431.65     15.15 o 
   0   0   5      147.82      150.15      2.77 o 
   1   0   5      134.22      124.76      2.67 o 
   2   0   5      492.11      467.31      6.64 o 
   3   0   5      164.30      155.54      5.04 o 
   4   0   5        0.26        1.15      0.93 o 
   5   0   5        6.99        7.70      1.77 o 
   6   0   5       27.05       34.16      3.54 o 
   7   0   5        0.52        4.28      1.63 o 
 -10   1   5       97.54      110.23      7.18 o 
  -9   1   5       88.64       96.29      6.32 o 
  -8   1   5      190.99      177.90      8.39 o 
  -7   1   5      245.98      236.70      6.43 o 
  -6   1   5       79.21       83.69      7.03 o 
  -5   1   5     1311.60     1331.96     19.67 o 
  -4   1   5      598.74      626.97     10.81 o 
  -3   1   5        0.08        1.42      0.31 o 
  -2   1   5     1127.00     1184.36     13.09 o 
  -1   1   5      462.82      486.66      6.55 o 
   0   1   5      241.74      239.89      4.14 o 
   1   1   5      302.76      288.41      4.84 o 
   2   1   5      190.00      185.44      3.79 o 
   3   1   5       24.98       22.25      2.80 o 
   4   1   5      267.65      253.61      9.74 o 
   5   1   5       10.18        8.15      2.01 o 
   6   1   5        2.60        2.72      0.72 o 
 -10   2   5       62.87       67.97      5.45 o 
  -9   2   5       25.44       25.43      3.34 o 
  -8   2   5      205.20      194.07      8.91 o 
  -7   2   5      132.37      126.63      5.01 o 
  -6   2   5      964.62      925.88     15.59 o 
  -5   2   5      174.14      176.24      5.08 o 
  -4   2   5       11.41       13.40      1.47 o 
  -3   2   5      957.96      975.85     15.04 o 
  -2   2   5      903.73      909.33     12.65 o 
  -1   2   5      115.59      112.34      2.74 o 
   0   2   5      141.02      140.39      3.23 o 
   1   2   5       20.15       21.41      1.30 o 
   2   2   5       89.81       90.39      2.71 o 
   3   2   5      353.63      348.74     11.55 o 
   4   2   5        0.17        2.57      1.15 o 
   5   2   5       56.77       58.66      5.05 o 
   6   2   5      127.25      129.06      7.66 o 
  -9   3   5        2.45        4.36      1.03 o 
  -8   3   5      208.37      204.23      6.51 o 
  -7   3   5       57.03       54.56      2.99 o 
  -6   3   5      409.37      373.72      8.65 o 
  -5   3   5       44.59       46.04      2.59 o 
  -4   3   5      485.66      438.40      9.03 o 
  -3   3   5      330.48      332.80      7.37 o 
  -2   3   5       16.38       17.55      1.81 o 
  -1   3   5      262.70      268.44      4.94 o 
   0   3   5       40.38       41.87      2.18 o 
   1   3   5       95.50      101.16      2.97 o 
   2   3   5      148.53      155.09      7.00 o 
   3   3   5       46.05       48.40      4.20 o 
   4   3   5      194.74      187.31      8.85 o 
   5   3   5      109.79      111.06      7.00 o 
  -9   4   5       83.02       74.79      5.47 o 
  -8   4   5       15.72       19.45      1.97 o 
  -7   4   5       75.22       83.03      6.36 o 
  -6   4   5      162.08      144.24      7.38 o 
  -5   4   5       45.08       32.66      2.30 o 
  -4   4   5      451.68      393.58     12.03 o 
  -3   4   5        8.78        6.58      3.20 o 
  -2   4   5      472.65      433.77      9.21 o 
  -1   4   5        7.21       10.74      1.33 o 
   0   4   5       10.90       13.38      1.38 o 
   1   4   5       89.10       96.88      3.30 o 
   2   4   5       27.82       34.60      3.38 o 
   3   4   5      248.59      238.83      9.80 o 
   4   4   5       58.19       55.02      4.95 o 
  -8   5   5      334.62      328.39      9.26 o 
  -7   5   5      125.00      123.92      5.10 o 
  -6   5   5        2.22        3.26      0.67 o 
  -5   5   5       37.07       43.56      3.86 o 
  -4   5   5      132.56      118.03      4.65 o 
  -3   5   5        2.35        2.09      0.83 o 
  -2   5   5      132.33      120.93      4.59 o 
  -1   5   5        8.42       10.06      1.39 o 
   0   5   5      276.10      274.81      7.35 o 
   1   5   5      123.44      135.88      6.42 o 
   2   5   5       39.03       36.17      3.52 o 
   3   5   5       35.93       27.64      3.34 o 
  -7   6   5       24.94       26.45      2.43 o 
  -6   6   5       70.06       62.83      3.58 o 
  -5   6   5      132.41      127.34      5.24 o 
  -4   6   5       34.88       33.57      4.14 o 
  -3   6   5       63.23       68.41      3.59 o 
  -2   6   5        5.07        4.82      0.92 o 
  -1   6   5        4.02        8.08      1.07 o 
   0   6   5      189.99      213.56      9.49 o 
  -6   7   5        3.18        5.96      2.54 o 
  -5   7   5       23.61       22.32      2.27 o 
  -4   7   5       63.45       64.60      3.70 o 
  -3   7   5        3.20        9.16      1.32 o 
  -2   7   5       32.61       32.38      2.58 o 
  -1   7   5      102.51      106.51      6.74 o 
   0 -11   6       22.09       24.73      1.80 o 
   1 -11   6       51.43       50.45      2.50 o 
   2 -11   6       43.37       36.52      2.80 o 
  -3 -10   6        7.59        7.39      1.20 o 
  -2 -10   6      101.45      101.17      3.59 o 
  -1 -10   6       34.10       44.02      2.26 o 
   0 -10   6       19.75       22.57      1.64 o 
   1 -10   6      111.69      126.91      5.93 o 
   2 -10   6       88.66       88.18      3.23 o 
   3 -10   6       31.15       37.78      6.27 o 
   4 -10   6       95.91       83.22      5.65 o 
   5 -10   6      138.18      170.44      8.35 o 
  -5  -9   6      131.54      138.69      5.41 o 
  -4  -9   6        0.38        2.24      0.62 o 
  -3  -9   6      127.47      122.46      3.85 o 
  -2  -9   6      316.27      335.40      8.31 o 
  -1  -9   6        1.32        3.97      0.86 o 
   0  -9   6       82.51       82.41      2.97 o 
   1  -9   6        9.37       10.82      1.12 o 
   2  -9   6        0.79        2.23      0.45 o 
   3  -9   6       84.33       99.68      3.91 o 
   4  -9   6       19.34       25.58      2.00 o 
   5  -9   6       91.39       92.39      5.71 o 
  -6  -8   6       94.78       98.12      4.47 o 
  -5  -8   6        1.20        2.37      0.53 o 
  -4  -8   6       36.17       36.09      1.94 o 
  -3  -8   6      601.73      623.67      9.89 o 
  -2  -8   6       70.13       73.43      2.73 o 
  -1  -8   6      261.50      260.06      5.50 o 
   0  -8   6      185.37      200.50      4.66 o 
   1  -8   6      116.07      116.76      8.08 o 
   2  -8   6       37.02       43.04      1.95 o 
   3  -8   6       14.18       16.66      3.97 o 
   4  -8   6       99.82       99.26      3.78 o 
   5  -8   6       26.71       34.67      2.28 o 
  -7  -7   6      708.38      723.55     14.48 o 
  -6  -7   6      125.23      121.75      4.71 o 
  -5  -7   6      549.94      559.19     13.11 o 
  -4  -7   6      314.07      309.57      6.15 o 
  -3  -7   6        5.67        6.58      0.84 o 
  -2  -7   6      158.32      146.83      3.79 o 
  -1  -7   6      358.49      360.65      6.37 o 
   0  -7   6      171.29      171.20      4.01 o 
   1  -7   6      193.15      184.29      4.17 o 
   2  -7   6      363.67      376.73      6.48 o 
   3  -7   6        2.18        3.41      0.77 o 
   4  -7   6       55.56       59.44      3.73 o 
   5  -7   6       33.14       35.66      2.24 o 
   6  -7   6       31.08       39.18      3.56 o 
  -7  -6   6       72.02       75.00      3.61 o 
  -6  -6   6       16.42       19.66      1.82 o 
  -5  -6   6      566.94      562.25      8.69 o 
  -4  -6   6      542.50      537.32      8.33 o 
  -3  -6   6     1101.85     1112.79     13.83 o 
  -2  -6   6      494.43      490.38      7.55 o 
  -1  -6   6      771.02      766.48     10.17 o 
   0  -6   6      201.69      193.99      4.06 o 
   1  -6   6      262.25      251.01      4.79 o 
   2  -6   6       47.12       46.02      2.30 o 
   3  -6   6      532.31      532.13      9.80 o 
   4  -6   6      317.24      317.89     11.24 o 
   5  -6   6        1.83        1.69      0.70 o 
   6  -6   6      151.48      148.75      7.36 o 
   7  -6   6      117.25      121.44      6.70 o 
  -8  -5   6      121.65      124.38      4.78 o 
  -7  -5   6       15.76       18.53      1.79 o 
  -6  -5   6      289.25      269.88     11.44 o 
  -5  -5   6      217.58      208.28      4.83 o 
  -4  -5   6        4.17        5.00      0.71 o 
  -3  -5   6      426.63      413.84      6.53 o 
  -2  -5   6       55.33       50.65      1.87 o 
  -1  -5   6     1134.85     1142.32     13.30 o 
   0  -5   6      928.75      930.81     11.20 o 
   1  -5   6     1466.70     1485.19     20.40 o 
   2  -5   6     1638.17     1632.78     22.25 o 
   3  -5   6        4.82        7.39      1.05 o 
   4  -5   6       65.88       69.26      4.47 o 
   5  -5   6      156.86      167.14      7.54 o 
   6  -5   6      546.47      576.36     16.57 o 
   7  -5   6        4.73        8.17      1.33 o 
  -9  -4   6      130.17      130.29      8.17 o 
  -8  -4   6        0.51        2.61      0.59 o 
  -7  -4   6       29.53       28.56      2.06 o 
  -6  -4   6       96.31       97.96      2.39 o 
  -5  -4   6       25.23       26.89      1.26 o 
  -4  -4   6      559.98      558.47      6.85 o 
  -3  -4   6       74.53       72.58      1.92 o 
  -2  -4   6       81.47       78.89      1.95 o 
  -1  -4   6      101.17      106.40      2.21 o 
   0  -4   6      116.90      112.26      2.85 o 
   1  -4   6     1627.88     1741.91     18.95 o 
   2  -4   6     1252.02     1266.23     17.97 o 
   3  -4   6      987.90      962.22     14.69 o 
   4  -4   6      983.73      994.99     15.33 o 
   5  -4   6        3.09        4.18      1.07 o 
   6  -4   6        0.02        2.11      1.03 o 
   7  -4   6        1.09        4.06      1.11 o 
  -9  -3   6        3.41        3.76      0.91 o 
  -8  -3   6       41.54       39.75      3.64 o 
  -7  -3   6       50.03       49.86      2.51 o 
  -6  -3   6        6.97        6.66      0.76 o 
  -5  -3   6      263.80      251.39      4.75 o 
  -4  -3   6       78.75       77.15      2.32 o 
  -3  -3   6      102.20       91.52      3.50 o 
  -2  -3   6      412.42      410.06      9.89 o 
  -1  -3   6      715.34      754.57     11.81 o 
   0  -3   6      107.24      115.03      3.57 o 
   1  -3   6      406.73      432.02      6.50 o 
   2  -3   6       16.61       18.26      1.23 o 
   3  -3   6      120.70      119.87      3.76 o 
   4  -3   6      738.36      773.69     18.87 o 
   5  -3   6      198.90      204.95      8.67 o 
   6  -3   6      723.95      728.74     19.59 o 
   7  -3   6      198.41      192.99      9.13 o 
  -9  -2   6       81.80       73.78      5.21 o 
  -8  -2   6      116.61      119.89      6.46 o 
  -7  -2   6        0.87        1.83      0.64 o 
  -6  -2   6      112.65      107.14      2.79 o 
  -5  -2   6       84.54       87.51      2.72 o 
  -4  -2   6      301.51      296.33      5.27 o 
  -3  -2   6      804.15      830.26     10.88 o 
  -2  -2   6      412.14      410.43      6.31 o 
  -1  -2   6       30.44       31.90      1.86 o 
   0  -2   6     1254.38     1279.94     17.93 o 
   1  -2   6      631.41      635.72     10.64 o 
   2  -2   6       23.89       22.28      1.66 o 
   3  -2   6       83.78       85.69      2.46 o 
   4  -2   6       74.00       79.01      4.91 o 
   5  -2   6       40.36       47.35      4.06 o 
   6  -2   6      115.53      108.76      6.38 o 
   7  -2   6       54.40       61.77      4.59 o 
  -9  -1   6       60.17       53.29      4.34 o 
  -8  -1   6       13.26       12.59      2.13 o 
  -7  -1   6        0.43        1.50      1.19 o 
  -6  -1   6      345.54      335.29      7.44 o 
  -5  -1   6       92.08       95.49      2.82 o 
  -4  -1   6      651.82      647.71      8.29 o 
  -3  -1   6       23.08       36.39      5.22 o 
  -2  -1   6       59.41       54.01      1.48 o 
  -1  -1   6     1661.78     1776.61     23.49 o 
   0  -1   6      688.37      695.78     11.26 o 
   1  -1   6       45.11       44.75      2.25 o 
   2  -1   6      179.31      171.46      4.72 o 
   3  -1   6      404.39      370.79     11.35 o 
   4  -1   6        2.69        5.05      1.49 o 
   5  -1   6       62.29       64.81      4.65 o 
   6  -1   6        0.29        2.64      0.86 o 
  -9   0   6      158.34      142.26      7.70 o 
  -8   0   6      174.13      185.22      8.35 o 
  -7   0   6       39.53       39.00      2.40 o 
  -6   0   6       33.08       36.39      2.24 o 
  -5   0   6        4.95        4.86      0.87 o 
  -4   0   6      174.87      183.94      3.49 o 
  -3   0   6      141.62      138.54      4.22 o 
  -2   0   6      584.26      600.35      7.61 o 
  -1   0   6      131.44      139.08      3.94 o 
   0   0   6      253.43      254.37      5.77 o 
   1   0   6      223.11      232.98      5.66 o 
   2   0   6      259.17      252.82      6.04 o 
   3   0   6       37.35       38.22      3.56 o 
   4   0   6      246.78      232.25      9.55 o 
   5   0   6        6.17        9.35      2.27 o 
   6   0   6        4.18        5.33      0.93 o 
  -9   1   6       13.02       13.56      2.37 o 
  -8   1   6       29.66       28.54      3.22 o 
  -7   1   6        0.37        1.48      0.44 o 
  -6   1   6      460.39      456.76      9.57 o 
  -5   1   6        2.97        5.29      0.92 o 
  -4   1   6        0.13        1.48      0.47 o 
  -3   1   6      718.67      688.76     11.43 o 
  -2   1   6      134.67      142.18      3.02 o 
  -1   1   6      351.26      335.01      6.84 o 
   0   1   6       86.08       89.90      3.27 o 
   1   1   6        6.51        9.24      1.17 o 
   2   1   6      141.27      149.89      8.98 o 
   3   1   6      220.10      218.75      8.97 o 
   4   1   6       22.33       31.22      3.58 o 
   5   1   6       64.68       67.81      5.53 o 
   6   1   6      132.69      121.42      7.38 o 
  -9   2   6      145.92      131.55      7.48 o 
  -8   2   6       42.60       43.48      2.85 o 
  -7   2   6       87.81       78.38      5.39 o 
  -6   2   6      169.47      171.72      5.40 o 
  -5   2   6       44.48       41.93      2.40 o 
  -4   2   6       28.37       29.78      2.18 o 
  -3   2   6       85.75       78.98      4.08 o 
  -2   2   6        3.11        2.78      0.66 o 
  -1   2   6      601.27      596.38     10.38 o 
   0   2   6      105.76      102.46      3.67 o 
   1   2   6      622.19      607.22     11.04 o 
   2   2   6       44.56       48.24      4.00 o 
   3   2   6      165.39      156.62      7.70 o 
   4   2   6      173.41      164.46      8.39 o 
   5   2   6       89.17       91.46      6.28 o 
  -9   3   6      121.45      119.18      7.00 o 
  -8   3   6        0.25        3.04      0.60 o 
  -7   3   6      348.57      322.43      8.42 o 
  -6   3   6       46.66       45.38      2.74 o 
  -5   3   6       38.09       33.87      3.14 o 
  -4   3   6      156.49      161.39      5.12 o 
  -3   3   6      127.69      129.24      4.40 o 
  -2   3   6      105.69      107.62      6.20 o 
  -1   3   6       61.57       70.18      4.75 o 
   0   3   6        0.04        1.56      1.60 o 
   1   3   6      154.31      152.90      4.91 o 
   2   3   6        4.59        7.62      1.49 o 
   3   3   6      340.66      316.98     11.81 o 
   4   3   6        0.32        1.15      1.01 o 
  -8   4   6      208.75      207.60      8.63 o 
  -7   4   6       46.96       48.77      3.18 o 
  -6   4   6        0.14        1.39      1.25 o 
  -5   4   6       51.78       42.67      4.07 o 
  -4   4   6       63.62       64.98      6.19 o 
  -3   4   6      245.12      236.06      7.94 o 
  -2   4   6      199.54      226.10      9.74 o 
  -1   4   6        1.98        6.84      1.73 o 
   0   4   6       76.03       76.98      5.13 o 
   1   4   6      354.03      392.27     12.39 o 
   2   4   6        4.17        8.05      1.73 o 
   3   4   6        0.33        4.67      1.35 o 
  -7   5   6        0.03        2.56      0.82 o 
  -6   5   6       31.92       32.14      4.12 o 
  -5   5   6       15.28       17.74      1.93 o 
  -4   5   6       25.35       29.45      2.40 o 
  -3   5   6       52.99       59.30      5.19 o 
  -2   5   6        2.44       11.69      2.41 o 
  -1   5   6      163.64      164.64      8.41 o 
   0   5   6      329.20      361.47     13.12 o 
  -6   6   6       18.80       24.03      2.26 o 
  -5   6   6        2.80        8.18      1.13 o 
  -4   6   6       90.22       90.76      6.48 o 
  -3   6   6        3.22       13.48      2.72 o 
  -2   6   6       44.60       42.85      4.51 o 
  -1   6   6       26.31       32.91      3.90 o 
   1 -11   7       92.64      113.72      6.19 o 
  -3 -10   7       41.62       45.71      2.31 o 
  -2 -10   7      261.29      264.70      6.22 o 
  -1 -10   7       15.78       16.35      2.19 o 
   0 -10   7       17.95       20.52      2.72 o 
   1 -10   7       21.55       22.36      4.67 o 
   2 -10   7        3.40        3.74      0.67 o 
   3 -10   7      106.89      124.93      4.77 o 
   4 -10   7       32.79       38.02      3.92 o 
  -4  -9   7      196.41      197.65      6.36 o 
  -3  -9   7      300.29      309.25      6.65 o 
  -2  -9   7      110.02      109.66      3.56 o 
  -1  -9   7       71.62       76.11      3.47 o 
   0  -9   7      153.61      144.65      4.96 o 
   1  -9   7        9.49        8.32      1.38 o 
   2  -9   7       30.12       28.75      2.20 o 
   3  -9   7       34.97       35.53      2.45 o 
   4  -9   7       27.65       29.01      2.20 o 
   5  -9   7      118.24      132.85      4.79 o 
  -6  -8   7       98.13      102.13      4.43 o 
  -5  -8   7       72.28       62.55      3.26 o 
  -4  -8   7       63.09       60.86      2.84 o 
  -3  -8   7      270.22      267.30      5.83 o 
  -2  -8   7      381.87      379.81      8.80 o 
  -1  -8   7      261.65      249.46      7.35 o 
   0  -8   7        1.25        2.12      0.45 o 
   1  -8   7       20.80       22.02      2.65 o 
   2  -8   7      284.95      276.74      7.00 o 
   3  -8   7       20.24       21.69      1.87 o 
   4  -8   7      241.67      237.47      6.50 o 
   5  -8   7       28.47       32.03      2.18 o 
   6  -8   7        0.06        1.89      0.66 o 
  -7  -7   7       19.46       25.54      2.18 o 
  -6  -7   7      180.87      179.23      5.86 o 
  -5  -7   7       78.02       83.76      2.97 o 
  -4  -7   7      205.03      195.71      4.71 o 
  -3  -7   7      145.74      148.40      3.93 o 
  -2  -7   7        9.38       10.93      1.39 o 
  -1  -7   7      136.78      125.04      4.26 o 
   0  -7   7      186.40      182.74      5.27 o 
   1  -7   7      593.73      567.42     10.61 o 
   2  -7   7        9.62        9.69      1.26 o 
   3  -7   7      193.65      175.34      5.26 o 
   4  -7   7      128.82      121.95      4.36 o 
   5  -7   7        4.61        2.39      0.84 o 
   6  -7   7      266.97      259.87     10.44 o 
  -7  -6   7        1.22        2.81      1.33 o 
  -6  -6   7       44.53       45.49      2.64 o 
  -5  -6   7       96.85       92.97      3.00 o 
  -4  -6   7       13.55       15.57      1.22 o 
  -3  -6   7        2.58        3.42      0.59 o 
  -2  -6   7      764.77      737.54     12.43 o 
  -1  -6   7       48.14       46.68      2.42 o 
   0  -6   7      144.62      131.76      6.01 o 
   1  -6   7      529.73      505.51      9.62 o 
   2  -6   7      131.55      124.87      4.18 o 
   3  -6   7      751.98      753.32     13.08 o 
   4  -6   7        4.42        6.00      2.11 o 
   5  -6   7       39.08       36.91      3.66 o 
   6  -6   7       93.48      101.30      6.16 o 
  -8  -5   7        1.05        4.40      1.49 o 
  -7  -5   7       78.69       88.41      3.72 o 
  -6  -5   7      164.70      161.22      4.09 o 
  -5  -5   7       46.27       50.79      1.77 o 
  -4  -5   7      210.24      213.55      3.91 o 
  -3  -5   7      129.92      127.49      2.82 o 
  -2  -5   7       44.41       44.24      1.88 o 
  -1  -5   7       15.81       18.23      1.30 o 
   0  -5   7       66.62       61.82      2.26 o 
   1  -5   7       12.82       15.82      1.49 o 
   2  -5   7       32.78       31.35      2.06 o 
   3  -5   7      487.21      472.37      9.35 o 
   4  -5   7      174.94      176.45      7.97 o 
   5  -5   7      651.60      665.51     18.32 o 
   6  -5   7       61.24       60.31      4.65 o 
  -8  -4   7       90.73       95.08      6.36 o 
  -7  -4   7       15.34       19.47      3.09 o 
  -6  -4   7        7.23        9.26      0.82 o 
  -5  -4   7      248.83      246.61      4.25 o 
  -4  -4   7      450.69      451.53      6.09 o 
  -3  -4   7       23.36       23.36      1.62 o 
  -2  -4   7      398.44      400.85      6.49 o 
  -1  -4   7      604.02      614.01      8.65 o 
   0  -4   7        3.32        1.80      0.58 o 
   1  -4   7      429.96      433.78      6.93 o 
   2  -4   7        5.46        6.31      0.82 o 
   3  -4   7        3.72        5.45      1.05 o 
   4  -4   7       12.52       13.30      2.21 o 
   5  -4   7      379.52      381.10     12.97 o 
   6  -4   7      181.92      176.51      8.57 o 
  -9  -3   7       70.27       68.87      4.97 o 
  -8  -3   7        2.05        4.22      0.99 o 
  -7  -3   7        0.55        0.95      0.48 o 
  -6  -3   7      101.79      100.27      3.79 o 
  -5  -3   7      178.79      178.72      4.91 o 
  -4  -3   7      308.15      311.13      6.82 o 
  -3  -3   7      619.98      596.28     10.43 o 
  -2  -3   7      637.68      621.61     10.71 o 
  -1  -3   7      113.14      110.67      3.74 o 
   0  -3   7      871.59      888.80     17.64 o 
   1  -3   7      469.92      478.17      8.98 o 
   2  -3   7        7.94        8.54      0.93 o 
   3  -3   7       89.60       95.11      2.81 o 
   4  -3   7      133.84      140.04      6.98 o 
   5  -3   7       35.24       45.98      4.18 o 
   6  -3   7       14.22       22.89      2.92 o 
  -9  -2   7      573.15      555.38     17.08 o 
  -8  -2   7       20.57       21.40      2.74 o 
  -7  -2   7      176.05      180.95      5.43 o 
  -6  -2   7       30.53       32.89      2.03 o 
  -5  -2   7       20.73       21.04      1.25 o 
  -4  -2   7      297.24      290.48      7.05 o 
  -3  -2   7      219.52      209.32      5.17 o 
  -2  -2   7       12.36       13.22      1.72 o 
  -1  -2   7      635.99      581.03     14.84 o 
   0  -2   7      493.05      464.01      9.73 o 
   1  -2   7       29.12       27.68      2.00 o 
   2  -2   7       86.62       82.13      3.32 o 
   3  -2   7      197.63      173.19      7.58 o 
   4  -2   7       20.95       21.68      2.94 o 
   5  -2   7      158.41      158.23      7.82 o 
   6  -2   7       16.49       20.92      2.78 o 
  -9  -1   7      258.18      259.08     10.74 o 
  -8  -1   7      144.02      142.68      7.10 o 
  -7  -1   7     1377.07     1349.85     20.92 o 
  -6  -1   7      612.37      586.55     11.10 o 
  -5  -1   7      844.46      883.92     14.45 o 
  -4  -1   7       95.23      100.44      7.12 o 
  -3  -1   7        0.41        2.09      0.52 o 
  -2  -1   7       15.71       20.99      1.62 o 
  -1  -1   7      420.64      417.49     10.55 o 
   0  -1   7       41.35       38.23      2.20 o 
   1  -1   7      182.22      176.19      5.00 o 
   2  -1   7       33.10       35.95      2.20 o 
   3  -1   7        6.19        6.05      1.63 o 
   4  -1   7      116.92      120.99      6.70 o 
   5  -1   7       25.44       27.62      3.56 o 
   6  -1   7       61.95       58.70      4.97 o 
  -9   0   7       48.11       59.88      4.69 o 
  -8   0   7       97.16       97.64      5.91 o 
  -7   0   7      552.86      553.40     11.22 o 
  -6   0   7       78.67       81.40      3.41 o 
  -5   0   7     1812.97     1861.25     29.98 o 
  -4   0   7     1566.95     1577.48     33.83 o 
  -3   0   7      381.24      385.62      7.90 o 
  -2   0   7      549.15      529.16      9.47 o 
  -1   0   7      142.90      142.69      4.32 o 
   0   0   7       37.05       38.07      2.66 o 
   1   0   7       21.48       22.42      1.79 o 
   2   0   7        0.95        3.36      0.73 o 
   3   0   7      312.54      306.56     10.90 o 
   4   0   7       21.38       27.44      3.42 o 
   5   0   7       18.73       20.40      3.16 o 
  -9   1   7      148.21      151.57      8.07 o 
  -8   1   7      106.44      112.43      4.60 o 
  -7   1   7      119.84      109.62      5.18 o 
  -6   1   7      528.60      532.29     24.45 o 
  -5   1   7      237.22      252.19     10.16 o 
  -4   1   7      150.10      146.10      7.34 o 
  -3   1   7     1094.28     1070.48     25.24 o 
  -2   1   7     1512.46     1500.22     20.93 o 
  -1   1   7      710.26      717.81     12.09 o 
   0   1   7      521.54      505.45      9.65 o 
   1   1   7      232.82      229.31      6.01 o 
   2   1   7      236.47      239.51      9.29 o 
   3   1   7       74.44       77.75      5.31 o 
   4   1   7        0.05        2.23      1.05 o 
   5   1   7      116.20      121.46      7.20 o 
  -9   2   7      103.55      110.92      6.74 o 
  -8   2   7        9.18       10.02      1.39 o 
  -7   2   7      259.40      239.46      6.95 o 
  -6   2   7        9.48       11.09      1.40 o 
  -5   2   7      124.02      112.73      6.76 o 
  -4   2   7      339.43      321.14     12.03 o 
  -3   2   7      102.15      107.98      6.38 o 
  -2   2   7       72.13       65.74      4.81 o 
  -1   2   7      367.41      372.27      7.93 o 
   0   2   7      426.88      441.91     10.62 o 
   1   2   7      390.54      389.12      8.59 o 
   2   2   7     1116.82     1103.28     25.45 o 
   3   2   7      164.64      159.55      8.15 o 
   4   2   7      375.96      364.03     13.62 o 
  -8   3   7       17.41       19.74      1.98 o 
  -7   3   7       68.40       63.36      3.38 o 
  -6   3   7       13.00       14.02      2.76 o 
  -5   3   7       60.82       54.45      4.99 o 
  -4   3   7        0.16        2.53      0.97 o 
  -3   3   7      300.98      277.07     11.30 o 
  -2   3   7      371.08      379.23     13.50 o 
  -1   3   7        0.26        1.81      0.87 o 
   0   3   7      129.53      133.81      7.00 o 
   1   3   7      268.56      279.16     10.24 o 
   2   3   7      113.27      120.57      6.78 o 
   3   3   7      188.01      180.64      8.95 o 
  -7   4   7        0.11        1.89      0.86 o 
  -6   4   7        2.47        2.07      1.09 o 
  -5   4   7       21.15       21.81      3.50 o 
  -4   4   7        2.74        3.00      0.93 o 
  -3   4   7      231.40      234.66     10.60 o 
  -2   4   7        3.16        2.68      1.19 o 
  -1   4   7      167.74      163.72      8.51 o 
   0   4   7      200.93      229.11      9.94 o 
   2   4   7      108.75      106.85      6.16 o 
  -6   5   7      127.82      130.31      8.29 o 
  -5   5   7        1.51        3.82      1.45 o 
  -4   5   7       67.86       66.96      5.51 o 
  -3   5   7       20.43       29.11      3.86 o 
  -2   5   7        0.06        3.52      1.03 o 
  -1   5   7      111.52      113.51      7.04 o 
  -2 -10   8       11.04       10.93      1.64 o 
  -1 -10   8       40.06       43.90      4.53 o 
   0 -10   8        0.87        2.79      0.60 o 
   1 -10   8        8.25       11.36      1.48 o 
   2 -10   8       51.18       49.70      2.94 o 
   3 -10   8      183.22      197.29      6.25 o 
  -4  -9   8       56.93       62.00      3.33 o 
  -3  -9   8      103.70      104.84      7.84 o 
  -2  -9   8       22.21       28.72      2.21 o 
  -1  -9   8      235.48      240.53      6.88 o 
   0  -9   8       12.71       16.52      1.66 o 
   1  -9   8       81.36       87.72      3.90 o 
   2  -9   8        5.64        4.63      0.77 o 
   3  -9   8        6.27        9.76      1.33 o 
   4  -9   8      117.36      113.56      4.52 o 
  -5  -8   8       38.41       42.64      2.75 o 
  -4  -8   8      296.69      292.88     12.88 o 
  -3  -8   8       20.63       20.37      3.27 o 
  -2  -8   8      289.74      297.02      7.63 o 
  -1  -8   8       13.88       16.93      1.65 o 
   0  -8   8       14.06       16.26      1.69 o 
   1  -8   8      332.99      337.98      8.22 o 
   2  -8   8       18.89       14.59      1.61 o 
   3  -8   8      309.21      321.09      8.03 o 
   4  -8   8        2.02        3.22      0.66 o 
   5  -8   8        5.08       16.19      2.21 o 
  -6  -7   8       30.80       34.50      3.32 o 
  -5  -7   8      185.28      181.75      5.68 o 
  -4  -7   8       82.07       74.59      3.43 o 
  -3  -7   8      232.16      219.46      6.19 o 
  -2  -7   8      244.06      233.48     11.55 o 
  -1  -7   8       97.44       89.88      5.18 o 
   0  -7   8      639.02      625.35     11.81 o 
   1  -7   8      285.27      284.84      7.20 o 
   2  -7   8       54.56       53.32      2.83 o 
   3  -7   8      340.50      345.55      8.28 o 
   4  -7   8       70.65       62.03      3.13 o 
   5  -7   8       59.91       57.41      4.41 o 
  -7  -6   8      148.97      158.65      7.24 o 
  -6  -6   8       97.38      105.16      5.87 o 
  -5  -6   8       37.68       41.48      2.81 o 
  -4  -6   8      238.35      252.22      6.55 o 
  -3  -6   8      318.05      301.88      7.25 o 
  -2  -6   8       73.53       71.85      3.20 o 
  -1  -6   8      434.71      411.06      8.73 o 
   0  -6   8      520.78      495.65      9.85 o 
   1  -6   8       59.91       60.38      2.91 o 
   2  -6   8     1086.43     1067.93     17.17 o 
   3  -6   8      271.02      265.33      6.95 o 
   4  -6   8        0.21        2.55      0.87 o 
   5  -6   8      180.35      185.20      8.73 o 
   6  -6   8       73.63       79.31      5.51 o 
  -7  -5   8       47.92       48.54      3.52 o 
  -6  -5   8        0.79        2.29      0.44 o 
  -5  -5   8      334.20      347.71      6.45 o 
  -4  -5   8      377.99      397.15      6.97 o 
  -3  -5   8       18.25       17.68      1.36 o 
  -2  -5   8      325.35      337.82      6.23 o 
  -1  -5   8      482.65      479.15      7.78 o 
   0  -5   8       28.49       26.21      1.65 o 
   1  -5   8      932.63      913.69     12.25 o 
   2  -5   8      144.07      137.08      4.60 o 
   3  -5   8       32.85       33.09      3.02 o 
   4  -5   8      391.84      400.25     13.46 o 
   5  -5   8      230.47      248.30     10.42 o 
   6  -5   8       53.09       59.26      4.63 o 
  -8  -4   8        8.45       12.05      2.03 o 
  -7  -4   8       28.69       29.79      2.99 o 
  -6  -4   8       11.95       15.13      1.93 o 
  -5  -4   8      267.24      274.90      9.05 o 
  -4  -4   8       16.59       12.69      1.42 o 
  -3  -4   8      560.50      565.35     10.60 o 
  -2  -4   8      483.95      457.98      9.20 o 
  -1  -4   8       57.43       48.96      2.11 o 
   0  -4   8      244.58      237.93      5.00 o 
   1  -4   8      226.85      214.71      4.75 o 
   2  -4   8       89.64       86.00      2.87 o 
   3  -4   8      328.11      321.45      7.62 o 
   4  -4   8       25.09       34.12      3.58 o 
   5  -4   8      156.11      178.26      8.73 o 
   6  -4   8      217.81      234.14     10.40 o 
  -8  -3   8        3.81        6.68      1.29 o 
  -7  -3   8        4.00        5.95      1.11 o 
  -6  -3   8      169.10      174.52      8.05 o 
  -5  -3   8        0.05        0.99      0.46 o 
  -4  -3   8      161.76      193.18      5.37 o 
  -3  -3   8      192.73      206.21      8.20 o 
  -2  -3   8      409.38      357.17      7.80 o 
  -1  -3   8      134.58      146.64      4.67 o 
   0  -3   8      655.74      594.75     11.07 o 
   1  -3   8        0.99        2.09      1.01 o 
   2  -3   8       20.91       22.93      1.73 o 
   3  -3   8       20.34       18.85      2.78 o 
   4  -3   8       69.50       64.51      4.69 o 
   5  -3   8      400.96      423.75     14.54 o 
  -9  -2   8       13.49       17.12      2.27 o 
  -7  -2   8      132.11      124.45      6.66 o 
  -6  -2   8       69.27       58.50      4.34 o 
  -5  -2   8       39.25       42.91      4.00 o 
  -4  -2   8      203.09      205.31      5.43 o 
  -3  -2   8       16.73       15.24      1.51 o 
  -2  -2   8       23.56       34.96      2.82 o 
  -1  -2   8      243.51      238.34      6.14 o 
   0  -2   8      167.51      129.09      4.42 o 
   1  -2   8       18.72       27.96      2.10 o 
   2  -2   8      281.85      263.75      6.79 o 
   3  -2   8        2.41        2.09      1.13 o 
   4  -2   8      171.42      163.90      8.17 o 
   5  -2   8        6.92       12.53      2.09 o 
  -7  -1   8      251.29      260.81     10.58 o 
  -6  -1   8      279.19      263.49     10.58 o 
  -5  -1   8      311.96      304.93     11.53 o 
  -4  -1   8        0.66        1.93      0.89 o 
  -3  -1   8        1.93        2.10      1.02 o 
  -2  -1   8      141.36      137.13      4.36 o 
  -1  -1   8        0.35        3.38      1.03 o 
   0  -1   8      249.98      262.02      7.48 o 
   1  -1   8       48.51       54.95      2.78 o 
   2  -1   8       98.90       87.41      3.65 o 
   3  -1   8       30.01       43.31      4.12 o 
   4  -1   8      424.67      440.30     14.62 o 
   5  -1   8        2.91        5.63      1.27 o 
  -8   0   8       48.74       54.98      4.43 o 
  -7   0   8       41.35       45.26      4.30 o 
  -6   0   8      339.75      330.33     12.37 o 
  -5   0   8      110.15      105.75      6.36 o 
  -4   0   8       51.59       50.77      4.20 o 
  -3   0   8      189.22      184.36      8.45 o 
  -2   0   8       19.44       17.82      1.54 o 
  -1   0   8      249.52      250.88      6.33 o 
   0   0   8       31.33       34.06      4.71 o 
   1   0   8        3.29        5.57      1.04 o 
   2   0   8      227.13      218.43      8.89 o 
   3   0   8      248.19      249.29     10.22 o 
   4   0   8       17.42       20.34      3.00 o 
  -8   1   8        3.96        5.49      1.15 o 
  -7   1   8      134.27      141.19      7.85 o 
  -6   1   8       18.64       23.90      3.34 o 
  -5   1   8       86.26       83.24      5.77 o 
  -4   1   8       39.08       43.03      4.24 o 
  -3   1   8       64.82       60.53      4.65 o 
  -2   1   8       70.17       68.51      4.93 o 
  -1   1   8      223.37      239.64      6.21 o 
   0   1   8       40.82       38.01      2.41 o 
   1   1   8      212.96      211.74     13.87 o 
   2   1   8      115.20      123.85      6.64 o 
   3   1   8        0.19        4.57      1.29 o 
  -8   2   8      104.93      117.45      7.16 o 
  -7   2   8       30.11       34.42      4.06 o 
  -6   2   8       38.21       36.29      4.22 o 
  -5   2   8       45.68       41.34      4.37 o 
  -4   2   8       46.95       51.25      4.67 o 
  -3   2   8      119.71      115.94      6.86 o 
  -2   2   8      184.66      173.03      8.45 o 
  -1   2   8        1.68        5.15      1.53 o 
   0   2   8        0.74        3.79      0.69 o 
   1   2   8      137.52      148.53      7.02 o 
   2   2   8       23.45       31.02      3.36 o 
  -7   3   8        6.71       11.26      2.53 o 
  -6   3   8      193.40      215.43     10.80 o 
  -5   3   8       34.99       38.80      4.47 o 
  -4   3   8       90.01       94.58      6.48 o 
  -3   3   8      279.30      279.40     11.89 o 
  -2   3   8       70.04       71.41      5.37 o 
  -1   3   8       35.54       31.98      3.58 o 
   0   3   8      117.72      119.08      6.74 o 
  -6   4   8       93.26      110.11      7.44 o 
  -5   4   8       10.03       19.09      3.26 o 
  -4   4   8      393.59      400.48     15.57 o 
  -3   4   8      153.68      169.07      9.27 o 
  -2   4   8      161.97      157.50      8.65 o 
  -1   4   8      148.31      153.04      8.33 o 
  -1 -10   9        1.45        6.62      1.96 o 
   0 -10   9       39.74       53.14      3.12 o 
   1 -10   9        3.98       12.34      1.72 o 
  -4  -9   9      120.09      121.99      4.82 o 
  -3  -9   9       11.06       12.30      1.60 o 
  -2  -9   9      337.28      345.98      8.84 o 
  -1  -9   9        9.61       11.10      2.08 o 
   0  -9   9        6.94        5.44      0.97 o 
   1  -9   9        4.10        6.57      1.25 o 
   2  -9   9      151.57      158.68      6.65 o 
   3  -9   9        2.21       11.09      1.33 o 
  -5  -8   9        3.81        7.88      1.05 o 
  -4  -8   9        0.34        1.11      1.12 o 
  -3  -8   9      245.48      247.19      7.13 o 
  -2  -8   9      202.59      209.64      6.48 o 
  -1  -8   9       85.43       74.83      3.97 o 
   0  -8   9      473.14      456.69     11.03 o 
   1  -8   9      227.19      234.62      6.86 o 
   2  -8   9       15.03       15.11      1.71 o 
   3  -8   9       45.60       42.77      2.80 o 
   4  -8   9       61.35       68.49      3.40 o 
  -6  -7   9       47.64       57.29      4.45 o 
  -5  -7   9        2.45        2.54      0.54 o 
  -4  -7   9       96.79       96.13      4.09 o 
  -3  -7   9       38.13       44.20      2.74 o 
  -2  -7   9       45.79       48.42      2.84 o 
  -1  -7   9      254.26      237.60      6.76 o 
   0  -7   9      447.52      422.47      9.49 o 
   1  -7   9        5.56        5.61      1.22 o 
   2  -7   9      600.30      602.90     12.11 o 
   3  -7   9      122.33      125.46      4.99 o 
   4  -7   9        2.96        3.46      0.84 o 
  -7  -6   9      104.13      123.03      6.30 o 
  -6  -6   9        0.28        2.29      0.54 o 
  -5  -6   9       58.41       61.12      2.55 o 
  -4  -6   9      311.80      314.10      6.69 o 
  -3  -6   9        1.35        2.26      0.56 o 
  -2  -6   9      155.24      146.59      4.12 o 
  -1  -6   9       41.50       44.82      2.35 o 
   0  -6   9        4.61        5.96      1.53 o 
   1  -6   9      231.92      235.71      6.64 o 
   2  -6   9      249.55      239.89      9.46 o 
   3  -6   9        6.45        8.83      1.59 o 
   4  -6   9      196.16      218.19      9.76 o 
   5  -6   9       75.61       77.00      5.39 o 
  -7  -5   9       88.27       94.78      5.13 o 
  -6  -5   9      284.93      307.79      6.36 o 
  -5  -5   9      702.47      724.09     10.94 o 
  -4  -5   9       15.73       19.42      1.50 o 
  -3  -5   9      160.19      164.67      4.32 o 
  -2  -5   9      202.35      196.83      4.77 o 
  -1  -5   9      116.80       99.70      3.27 o 
   0  -5   9       87.16       83.00      2.99 o 
   1  -5   9       53.74       55.07      2.40 o 
   2  -5   9       32.70       36.43      4.79 o 
   3  -5   9       47.92       56.44      3.01 o 
   4  -5   9      118.66      128.66      7.10 o 
   5  -5   9       15.36       22.87      3.18 o 
  -7  -4   9        0.86        2.84      0.80 o 
  -6  -4   9      451.86      407.25     13.82 o 
  -5  -4   9      437.31      415.76      9.46 o 
  -4  -4   9      557.99      546.47     10.91 o 
  -3  -4   9      983.14      914.20     15.52 o 
  -2  -4   9       40.68       44.45      2.74 o 
  -1  -4   9       69.28       64.15      4.24 o 
   0  -4   9      155.90      157.02      4.17 o 
   1  -4   9        0.62        1.77      0.50 o 
   2  -4   9       59.46       61.59      2.55 o 
   3  -4   9       30.72       29.85      3.58 o 
   4  -4   9       25.22       30.53      3.50 o 
   5  -4   9      185.21      185.66      9.11 o 
  -7  -3   9      113.97      119.28      6.78 o 
  -6  -3   9      111.73      110.21      6.68 o 
  -5  -3   9       26.96       33.91      3.78 o 
  -4  -3   9      387.73      379.26      8.50 o 
  -3  -3   9      270.75      221.07     14.89 o 
  -2  -3   9      204.19      181.89      5.53 o 
  -1  -3   9     1179.33     1036.19     27.30 o 
   0  -3   9        3.46        5.39      1.12 o 
   1  -3   9      350.78      313.58     10.82 o 
   2  -3   9       12.69       16.57      1.37 o 
   3  -3   9        1.07        0.50      0.93 o 
   4  -3   9      145.19      150.08      8.11 o 
  -7  -2   9      160.08      160.38      8.21 o 
  -6  -2   9       28.15       27.66      3.44 o 
  -5  -2   9      128.87      125.20      7.20 o 
  -4  -2   9        0.56        2.27      0.76 o 
  -3  -2   9       19.92       18.95      3.52 o 
  -2  -2   9      209.06      201.74      6.73 o 
  -1  -2   9       90.65       76.81      3.44 o 
   0  -2   9      468.28      450.12      9.69 o 
   1  -2   9      688.39      626.05     17.40 o 
   2  -2   9        1.85        2.31      0.72 o 
   3  -2   9      439.76      409.17     13.80 o 
   4  -2   9       74.88       64.75      5.37 o 
  -8  -1   9      196.02      203.75      9.57 o 
  -7  -1   9       18.26       16.84      2.82 o 
  -6  -1   9      426.31      429.68     14.99 o 
  -5  -1   9       53.87       55.38      4.65 o 
  -4  -1   9      100.57       96.31      6.20 o 
  -3  -1   9       25.95       24.66      3.20 o 
  -2  -1   9        9.73        9.89      1.50 o 
  -1  -1   9      276.80      268.56      6.93 o 
   0  -1   9      184.49      188.42      6.19 o 
   1  -1   9        9.80       13.20      1.54 o 
   2  -1   9      164.99      172.17      8.09 o 
   3  -1   9      581.58      562.28     17.02 o 
  -8   0   9        0.49        3.90      1.05 o 
  -7   0   9      117.62      130.41      7.76 o 
  -6   0   9       95.30      103.39      6.76 o 
  -5   0   9        1.42        2.01      0.80 o 
  -4   0   9      220.61      217.41      9.94 o 
  -3   0   9      100.60       98.91      6.26 o 
  -2   0   9      281.52      265.98     10.84 o 
  -1   0   9      159.98      160.69      5.14 o 
   0   0   9       48.76       47.92      2.69 o 
   1   0   9       90.08       87.80      3.79 o 
   2   0   9      161.50      169.83      8.11 o 
   3   0   9       22.35       30.72      3.54 o 
  -7   1   9       34.55       40.49      4.39 o 
  -6   1   9       84.82       87.00      6.30 o 
  -5   1   9      166.33      158.07      8.59 o 
  -4   1   9       53.98       55.88      4.63 o 
  -3   1   9        3.20        4.83      1.15 o 
  -2   1   9      367.82      374.24     13.36 o 
  -1   1   9       85.07       81.21      5.49 o 
   0   1   9      114.11      107.20      9.04 o 
   1   1   9       98.84      104.64      5.99 o 
   2   1   9        1.30        9.31      1.91 o 
  -7   2   9      144.75      138.67      8.19 o 
  -6   2   9       22.67       24.40      3.60 o 
  -5   2   9        1.80        2.76      1.19 o 
  -4   2   9       13.41       12.17      2.51 o 
  -3   2   9      345.50      332.85     13.01 o 
  -2   2   9       80.91       84.63      5.89 o 
  -1   2   9        4.81        6.78      1.55 o 
   0   2   9       50.93       49.40      3.96 o 
  -5   3   9      105.58       97.00      6.84 o 
  -4   3   9       30.23       26.73      3.72 o 
  -3   3   9        8.93       11.02      2.07 o 
  -2   3   9        0.37        0.12      0.70 o 
  -1   3   9       52.37       48.42      4.53 o 
  -3  -9  10      286.87      305.91      8.54 o 
  -2  -9  10      219.92      229.35      7.28 o 
  -1  -9  10       32.35       35.98      2.59 o 
   0  -9  10      243.70      242.86     14.89 o 
   1  -9  10      202.69      210.11     11.31 o 
  -4  -8  10      189.49      190.42      6.43 o 
  -3  -8  10      131.74      128.43      5.15 o 
  -2  -8  10       38.53       35.54      3.53 o 
  -1  -8  10      251.06      248.11      8.25 o 
   0  -8  10      279.68      276.07      7.90 o 
   1  -8  10        1.47        1.55      0.49 o 
   2  -8  10      256.88      253.45      7.56 o 
   3  -8  10       33.41       34.05      2.63 o 
  -5  -7  10       95.00       94.22      4.20 o 
  -4  -7  10      329.33      336.03      9.10 o 
  -3  -7  10       10.26       15.00      1.77 o 
  -2  -7  10      295.92      326.63      8.47 o 
  -1  -7  10       41.32       38.00      3.69 o 
   0  -7  10        0.29        0.60      0.81 o 
   1  -7  10      130.50      130.27      5.07 o 
   2  -7  10      143.84      157.30      5.60 o 
   3  -7  10        6.93       11.03      2.29 o 
  -6  -6  10       59.04       60.60      2.67 o 
  -5  -6  10      227.83      245.41      5.91 o 
  -4  -6  10      112.47      110.28      5.03 o 
  -3  -6  10      118.16      113.85      3.89 o 
  -2  -6  10      152.11      153.16      5.61 o 
  -1  -6  10        2.73        5.23      0.91 o 
   0  -6  10      191.62      205.99     10.08 o 
   1  -6  10       17.63       15.33      1.86 o 
   2  -6  10      101.82       94.92      4.30 o 
   3  -6  10       34.25       37.47      3.86 o 
  -7  -5  10      170.92      184.97     16.66 o 
  -6  -5  10      189.50      203.62      6.79 o 
  -5  -5  10       15.90       26.89      1.79 o 
  -4  -5  10       86.80       87.68      3.22 o 
  -3  -5  10       78.13       83.90      3.13 o 
  -2  -5  10       43.89       39.64      2.25 o 
  -1  -5  10        3.35        5.16      1.30 o 
   0  -5  10      117.52      104.73      3.57 o 
   1  -5  10       78.28       74.85      3.01 o 
   2  -5  10      285.42      283.03      7.77 o 
   3  -5  10        0.66        0.80      1.01 o 
  -6  -4  10       59.94       57.77      4.85 o 
  -5  -4  10       87.65       83.14      6.05 o 
  -4  -4  10      200.85      197.18     10.62 o 
  -3  -4  10        2.40        1.23      1.08 o 
  -2  -4  10       21.70       18.63      1.86 o 
  -1  -4  10       39.03       51.25      3.98 o 
   0  -4  10        1.42        2.87      0.65 o 
   1  -4  10       58.25       51.47      2.45 o 
   2  -4  10       32.72       34.28      2.02 o 
   3  -4  10       12.37        7.68      1.81 o 
  -7  -3  10       44.10       51.98      4.81 o 
  -6  -3  10        0.99        1.37      0.87 o 
  -5  -3  10       53.72       57.69      5.33 o 
  -4  -3  10        1.53        2.01      1.11 o 
  -3  -3  10       53.90       56.04      3.04 o 
  -2  -3  10      125.03      126.52      4.72 o 
  -1  -3  10       11.70       15.13      1.73 o 
   0  -3  10      157.50      148.47      5.32 o 
   1  -3  10       46.23       55.26      4.53 o 
   2  -3  10        1.33        3.46      1.53 o 
   3  -3  10        8.59        7.72      1.67 o 
  -7  -2  10       22.74       29.93      3.62 o 
  -6  -2  10       20.25       22.15      3.38 o 
  -5  -2  10        3.91        6.34      1.79 o 
  -4  -2  10       31.32       32.06      3.88 o 
  -3  -2  10       16.17       15.79      2.78 o 
  -2  -2  10        2.48        3.32      1.09 o 
  -1  -2  10      113.33      120.27      8.96 o 
   0  -2  10      209.16      211.45      6.43 o 
   1  -2  10       37.30       46.16      2.97 o 
   2  -2  10       12.68       11.87      2.29 o 
   3  -2  10      104.64      111.34      6.64 o 
  -7  -1  10        8.32        9.13      1.83 o 
  -6  -1  10       25.66       26.59      3.68 o 
  -5  -1  10        0.03        1.21      0.93 o 
  -4  -1  10        6.39        6.44      1.81 o 
  -3  -1  10       31.20       38.38      4.08 o 
  -2  -1  10       32.75       28.50      3.44 o 
  -1  -1  10      165.76      154.41      5.26 o 
   0  -1  10        2.06        1.84      0.62 o 
   1  -1  10        7.38       12.06      1.50 o 
   2  -1  10       87.59       91.60      5.91 o 
  -7   0  10       37.84       43.95      4.57 o 
  -6   0  10       22.09       16.58      3.00 o 
  -5   0  10       20.75       23.03      3.50 o 
  -4   0  10       41.00       42.20      4.41 o 
  -3   0  10       56.15       68.21      5.33 o 
  -2   0  10       59.72       53.39      4.69 o 
  -1   0  10       86.03       84.56      5.73 o 
   0   0  10        1.39        4.77      0.83 o 
   1   0  10       54.94       63.14      4.57 o 
  -6   1  10      126.95      119.46      7.50 o 
  -5   1  10      107.68      105.18      7.12 o 
  -4   1  10        4.55        8.25      1.67 o 
  -3   1  10       49.46       49.46      4.65 o 
  -2   1  10      108.24      111.02      6.92 o 
  -1   1  10       83.41      107.52      6.66 o 
   0   1  10        1.17        5.59      1.07 o 
  -4   2  10       71.73       65.54      5.45 o 
  -3   2  10      318.54      311.08     13.05 o 
  -2   2  10        6.50       10.06      2.09 o 
  -3  -8  11       73.28       71.15      5.24 o 
  -2  -8  11        3.97        4.60      0.99 o 
  -1  -8  11      239.05      258.59     13.07 o 
   0  -8  11       34.25       37.01      2.85 o 
  -4  -7  11       75.10       78.17      4.01 o 
  -3  -7  11        1.29        3.88      1.17 o 
  -2  -7  11        2.41        6.58      2.19 o 
  -1  -7  11       39.05       36.48      2.84 o 
   0  -7  11       17.49       22.52      2.90 o 
   1  -7  11      267.03      277.04      8.13 o 
  -5  -6  11      145.20      161.21      4.89 o 
  -4  -6  11        0.74        0.95      0.54 o 
  -3  -6  11       46.36       51.61      3.74 o 
  -2  -6  11       27.97       28.78      2.36 o 
  -1  -6  11        1.40        2.27      0.61 o 
   0  -6  11       17.30       10.23      1.32 o 
   1  -6  11        2.85        4.79      0.98 o 
   2  -6  11        5.25        2.25      0.95 o 
  -5  -5  11       14.38       22.14      2.31 o 
  -4  -5  11      216.12      241.77      6.06 o 
  -3  -5  11       19.94       21.22      1.92 o 
  -2  -5  11        0.41        1.79      0.92 o 
  -1  -5  11       51.37       53.40      2.75 o 
   0  -5  11       42.22       41.39      5.12 o 
   1  -5  11       64.32       57.34      2.79 o 
   2  -5  11       74.13       65.56      5.05 o 
  -6  -4  11       18.83       18.41      2.98 o 
  -5  -4  11      146.81      156.90      9.09 o 
  -4  -4  11       47.83       34.98      4.34 o 
  -3  -4  11       94.43      101.70      9.25 o 
  -2  -4  11      220.64      206.36      6.87 o 
  -1  -4  11       53.80       56.16      4.30 o 
   0  -4  11       69.94       63.30      2.82 o 
   1  -4  11       96.63       92.08      3.43 o 
   2  -4  11       33.27       28.10      3.30 o 
  -6  -3  11        4.93        6.09      1.59 o 
  -5  -3  11        1.03        3.62      1.39 o 
  -4  -3  11       10.04       10.34      2.49 o 
  -3  -3  11      116.64      118.98      7.52 o 
  -2  -3  11      136.06      129.65      5.83 o 
  -1  -3  11       97.12      101.61      4.90 o 
   0  -3  11      354.45      331.63      8.77 o 
   1  -3  11       27.98       30.89      1.92 o 
  -6  -2  11      223.90      243.21     11.43 o 
  -5  -2  11       65.36       66.58      5.49 o 
  -4  -2  11       46.18       40.89      4.59 o 
  -3  -2  11        2.37        1.47      0.64 o 
  -2  -2  11        0.45        3.68      1.07 o 
  -1  -2  11      189.38      187.30      6.67 o 
   0  -2  11      132.06      139.01      5.23 o 
   1  -2  11        8.66       19.65      2.72 o 
  -5  -1  11      219.64      220.22     10.78 o 
  -3  -1  11        3.20        2.86      0.95 o 
  -2  -1  11      173.40      177.38      9.09 o 
  -1  -1  11        7.59       11.34      2.25 o 
   0  -1  11        0.27        5.03      1.04 o 
  -4   0  11      114.17      107.01      7.16 o 
  -3   0  11      121.43      122.34      7.66 o 
  -2   0  11      457.07      475.34     16.55 o 
  -2  -6  12        6.44        5.31      0.81 o 
  -3  -5  12        3.60        6.08      1.05 o 
  -2  -5  12       89.48       91.77      3.58 o 
  -1  -5  12       56.16       53.40      2.78 o 
  -4  -4  12        0.33        2.15      0.54 o 
  -3  -4  12       14.13       12.05      2.61 o 
  -2  -4  12      324.48      347.94      9.28 o 
  -1  -4  12       37.20       43.53      3.60 o 
  -3  -3  12      120.80      120.85      7.87 o 
  -2  -3  12       47.15       49.54      5.01 o 
                                                 
